# Supplementary material for: Single‐cell profiling reveals the metastasis‐associated immune signature of hepatocellular carcinoma
Source: Immun Inflamm Dis. 2024 May 23;12(5):e1264. doi: 10.1002/iid3.1264 (PMC11112628; doi:10.1002/iid3.1264)
Supplement: Supplementary file 1 — Supporting information. [file IID3-12-e1264-s003.xls]

gene	p_val	avg_logFC	pct.1	pct.2	p_val_adj	cluster	gene_diff	ensemble_id	Dbxref_GeneID	gene_type	gene_description	TFs_Family	GO_id	GO_term	pathway	pathway_description
CD5L	0	3.23233401321825	0.983	0.067	0	16	14.672	ENSG00000073754	922	protein_coding	CD5 molecule like [Source:HGNC Symbol;Acc:HGNC:1690]		GO:0005737,GO:0016020,GO:0005576,GO:0006915,GO:0005044,GO:0006897,GO:0006954,GO:0002376,GO:0005886,GO:0004252,GO:0072562,GO:0005615,GO:0006968,GO:0030449,GO:0031638,GO:1903661,GO:0009986	cytoplasm|membrane|extracellular region|apoptotic process|scavenger receptor activity|endocytosis|inflammatory response|immune system process|plasma membrane|serine-type endopeptidase activity|blood microparticle|extracellular space|cellular defense response|regulation of complement activation|zymogen activation|positive regulation of complement-dependent cytotoxicity|cell surface
CLEC4G	0	3.22581106028991	0.728	0.022	0	18	33.091	ENSG00000182566	339390	protein_coding	C-type lectin domain family 4 member G [Source:HGNC Symbol;Acc:HGNC:24591]		GO:0016020,GO:0016021,GO:0030246,GO:0005886,GO:0005515,GO:0046718,GO:0050776,GO:0016032,GO:0001618,GO:0030247,GO:0002710,GO:0042130	membrane|integral component of membrane|carbohydrate binding|plasma membrane|protein binding|viral entry into host cell|regulation of immune response|viral process|virus receptor activity|polysaccharide binding|negative regulation of T cell mediated immunity|negative regulation of T cell proliferation
FCN2	0	3.07904193147446	0.723	0.012	0	18	60.25	ENSG00000160339	2220	protein_coding	ficolin 2 [Source:HGNC Symbol;Acc:HGNC:3624]		GO:0046872,GO:0030246,GO:0005515,GO:0005576,GO:0005581,GO:0002376,GO:0045087,GO:0006956,GO:0070062,GO:0050829,GO:0072562,GO:0048306,GO:0050830,GO:0001867,GO:0043654,GO:0003823,GO:0043394,GO:2001065,GO:0008228	metal ion binding|carbohydrate binding|protein binding|extracellular region|collagen trimer|immune system process|innate immune response|complement activation|extracellular exosome|defense response to Gram-negative bacterium|blood microparticle|calcium-dependent protein binding|defense response to Gram-positive bacterium|complement activation, lectin pathway|recognition of apoptotic cell|antigen …
CLEC1B	0	2.80038410240193	0.696	0.008	0	18	87	ENSG00000165682	51266	protein_coding	C-type lectin domain family 1 member B [Source:HGNC Symbol;Acc:HGNC:24356]		GO:0016020,GO:0016021,GO:0030246,GO:0005886,GO:0005515,GO:0005887,GO:0004888,GO:0007166,GO:0030168,GO:0006952,GO:0023014,GO:0030220	membrane|integral component of membrane|carbohydrate binding|plasma membrane|protein binding|integral component of plasma membrane|transmembrane signaling receptor activity|cell surface receptor signaling pathway|platelet activation|defense response|signal transduction by protein phosphorylation|platelet formation	path:hsa04625	C-type lectin receptor signaling pathway
IGLL5	0	2.66031418309127	0.406	0.013	0	13	31.231	ENSG00000254709	100423062	protein_coding	immunoglobulin lambda like polypeptide 5 [Source:HGNC Symbol;Acc:HGNC:38476]		GO:0005576,GO:0009897,GO:0003823,GO:0034987,GO:0006910,GO:0006911,GO:0006958,GO:0042742,GO:0045087,GO:0050853,GO:0050871,GO:0042571,GO:0070062	extracellular region|external side of plasma membrane|antigen binding|immunoglobulin receptor binding|phagocytosis, recognition|phagocytosis, engulfment|complement activation, classical pathway|defense response to bacterium|innate immune response|B cell receptor signaling pathway|positive regulation of B cell activation|immunoglobulin complex, circulating|extracellular exosome
KLRD1	0	2.24674708284345	0.877	0.064	0	14	13.703	ENSG00000134539	3824	protein_coding	killer cell lectin like receptor D1 [Source:HGNC Symbol;Acc:HGNC:6378]		GO:0016020,GO:0016021,GO:0030246,GO:0005886,GO:0005515,GO:0050776,GO:0045087,GO:0043235,GO:0007166,GO:0004888,GO:0023024,GO:1990405,GO:0002228,GO:0023030,GO:0009897	membrane|integral component of membrane|carbohydrate binding|plasma membrane|protein binding|regulation of immune response|innate immune response|receptor complex|cell surface receptor signaling pathway|transmembrane signaling receptor activity|MHC class I protein complex binding|protein antigen binding|natural killer cell mediated immunity|MHC class Ib protein binding, via antigen binding groove…	path:hsa04612,path:hsa04650,path:hsa05332	Antigen processing and presentation|Natural killer cell mediated cytotoxicity|Graft-versus-host disease
IL7R	0	2.20240782094526	0.713	0.115	0	3	6.2	ENSG00000168685	3575	protein_coding	interleukin 7 receptor [Source:HGNC Symbol;Acc:HGNC:6024]		GO:0016020,GO:0016021,GO:0005886,GO:0005515,GO:0005576,GO:0004896,GO:0008284,GO:0006955,GO:0007165,GO:0007166,GO:0061024,GO:0038111,GO:0030665,GO:0003823,GO:0004917,GO:0000018,GO:0000902,GO:0001915,GO:0002377,GO:0008361,GO:0010628,GO:0030217,GO:0033089,GO:0042100,GO:0048535,GO:0048872,GO:0070233,GO:1904894,GO:0009897,GO:0019221	membrane|integral component of membrane|plasma membrane|protein binding|extracellular region|cytokine receptor activity|positive regulation of cell population proliferation|immune response|signal transduction|cell surface receptor signaling pathway|membrane organization|interleukin-7-mediated signaling pathway|clathrin-coated vesicle membrane|antigen binding|interleukin-7 receptor activity|regula…	path:hsa04060,path:hsa04068,path:hsa04151,path:hsa04630,path:hsa04640,path:hsa05200,path:hsa05340	Cytokine-cytokine receptor interaction|FoxO signaling pathway|PI3K-Akt signaling pathway|Jak-STAT signaling pathway|Hematopoietic cell lineage|Pathways in cancer|Primary immunodeficiency
CFP	0	2.17948281712865	0.975	0.064	0	16	15.234	ENSG00000126759	5199	protein_coding	complement factor properdin [Source:HGNC Symbol;Acc:HGNC:8864]		GO:0005515,GO:0005576,GO:0002376,GO:0045087,GO:0006956,GO:0030449,GO:0062023,GO:0043312,GO:0006955,GO:0005615,GO:0005788,GO:0035580,GO:1904724,GO:0042742,GO:0006957,GO:0030141	protein binding|extracellular region|immune system process|innate immune response|complement activation|regulation of complement activation|collagen-containing extracellular matrix|neutrophil degranulation|immune response|extracellular space|endoplasmic reticulum lumen|specific granule lumen|tertiary granule lumen|defense response to bacterium|complement activation, alternative pathway|secretory …	path:hsa05168	Herpes simplex infection
MS4A1	0	2.08188219306376	0.77	0.009	0	15	85.556	ENSG00000156738	931	protein_coding	membrane spanning 4-domains A1 [Source:HGNC Symbol;Acc:HGNC:7315]		GO:0016020,GO:0016021,GO:0005887,GO:0005634,GO:0005886,GO:0005615,GO:0005515,GO:0005154,GO:0009617,GO:1902656,GO:0009897,GO:0009986,GO:0070062,GO:0042113,GO:0050853,GO:0051262,GO:0044853,GO:0006959,GO:0030183,GO:0042100,GO:0023026,GO:0019865,GO:0002115	membrane|integral component of membrane|integral component of plasma membrane|nucleus|plasma membrane|extracellular space|protein binding|epidermal growth factor receptor binding|response to bacterium|calcium ion import into cytosol|external side of plasma membrane|cell surface|extracellular exosome|B cell activation|B cell receptor signaling pathway|protein tetramerization|plasma membrane raft|h…	path:hsa04640	Hematopoietic cell lineage
FCN1	0	1.8012066548601	0.567	0.049	0	6	11.571	ENSG00000085265	2219	protein_coding	ficolin 1 [Source:HGNC Symbol;Acc:HGNC:3623]		GO:0016020,GO:0046872,GO:0030246,GO:0005886,GO:0005515,GO:0005576,GO:0005581,GO:0007186,GO:0002376,GO:0045087,GO:0006956,GO:0062023,GO:0043312,GO:2000484,GO:0001867,GO:0001664,GO:0034774,GO:1904813,GO:0033691,GO:0008329,GO:0097367,GO:0002752,GO:0034394,GO:0043654,GO:0046597,GO:0031232	membrane|metal ion binding|carbohydrate binding|plasma membrane|protein binding|extracellular region|collagen trimer|G protein-coupled receptor signaling pathway|immune system process|innate immune response|complement activation|collagen-containing extracellular matrix|neutrophil degranulation|positive regulation of interleukin-8 secretion|complement activation, lectin pathway|G protein-coupled r…
TIGIT	0	1.70611125665086	0.655	0.045	0	7	14.556	ENSG00000181847	201633	protein_coding	T cell immunoreceptor with Ig and ITIM domains [Source:HGNC Symbol;Acc:HGNC:26838]		GO:0016020,GO:0016021,GO:0005886,GO:0005515,GO:0009986,GO:0042802,GO:0005102,GO:0032733,GO:0050868,GO:0032695	membrane|integral component of membrane|plasma membrane|protein binding|cell surface|identical protein binding|signaling receptor binding|positive regulation of interleukin-10 production|negative regulation of T cell activation|negative regulation of interleukin-12 production	path:hsa04514	Cell adhesion molecules (CAMs)
GZMK	0	1.68521850238027	0.453	0.081	0	3	5.593	ENSG00000113088	3003	protein_coding	granzyme K [Source:HGNC Symbol;Acc:HGNC:4711]		GO:0016787,GO:0008233,GO:0006508,GO:0005576,GO:0004252,GO:0008236,GO:0043065,GO:0051354	hydrolase activity|peptidase activity|proteolysis|extracellular region|serine-type endopeptidase activity|serine-type peptidase activity|positive regulation of apoptotic process|negative regulation of oxidoreductase activity
KLRF1	0	1.58809387700373	0.581	0.019	0	14	30.579	ENSG00000150045	51348	protein_coding	killer cell lectin like receptor F1 [Source:HGNC Symbol;Acc:HGNC:13342]		GO:0016020,GO:0016021,GO:0030246,GO:0050776,GO:0005886,GO:0005887,GO:0007166,GO:0004888,GO:0032393	membrane|integral component of membrane|carbohydrate binding|regulation of immune response|plasma membrane|integral component of plasma membrane|cell surface receptor signaling pathway|transmembrane signaling receptor activity|MHC class I receptor activity
IGKV1-12	0	1.56915655521275	0.519	0.013	0	12	39.923	ENSG00000243290	--	IG_V_gene	immunoglobulin kappa variable 1-12 [Source:HGNC Symbol;Acc:HGNC:5730]		GO:0016020,GO:0005886,GO:0005576,GO:0002376,GO:0002377,GO:0006955,GO:0005615,GO:0002250,GO:0019814,GO:0006898,GO:0006956,GO:0006958,GO:0030449,GO:0038095,GO:0038096,GO:0050776,GO:0050900	membrane|plasma membrane|extracellular region|immune system process|immunoglobulin production|immune response|extracellular space|adaptive immune response|immunoglobulin complex|receptor-mediated endocytosis|complement activation|complement activation, classical pathway|regulation of complement activation|Fc-epsilon receptor signaling pathway|Fc-gamma receptor signaling pathway involved in phagoc…
LY9	0	1.54295536053409	0.583	0.034	0	15	17.147	ENSG00000122224	4063	protein_coding	lymphocyte antigen 9 [Source:HGNC Symbol;Acc:HGNC:6730]		GO:0016020,GO:0016021,GO:0007155,GO:0005886,GO:0002376,GO:0045087,GO:0002250,GO:0003674,GO:0072540,GO:0032740,GO:0009986	membrane|integral component of membrane|cell adhesion|plasma membrane|immune system process|innate immune response|adaptive immune response|molecular_function|T-helper 17 cell lineage commitment|positive regulation of interleukin-17 production|cell surface
CD2	0	1.53236885306889	0.759	0.143	0	3	5.308	ENSG00000116824	914	protein_coding	CD2 molecule [Source:HGNC Symbol;Acc:HGNC:1639]		GO:0016020,GO:0016021,GO:0007155,GO:0005886,GO:0005515,GO:0006915,GO:0009986,GO:0050900,GO:0005887,GO:0038023,GO:0005102,GO:1902715,GO:2000484,GO:0030101,GO:0042110,GO:0098609,GO:0009897,GO:0032760,GO:0007166,GO:0045580,GO:0034113,GO:0019901,GO:0030971,GO:0042803,GO:0043621,GO:0001766,GO:0030887,GO:0005576,GO:0005911,GO:0009898,GO:0032991,GO:0045121,GO:0046658	membrane|integral component of membrane|cell adhesion|plasma membrane|protein binding|apoptotic process|cell surface|leukocyte migration|integral component of plasma membrane|signaling receptor activity|signaling receptor binding|positive regulation of interferon-gamma secretion|positive regulation of interleukin-8 secretion|natural killer cell activation|T cell activation|cell-cell adhesion|exte…	path:hsa04514,path:hsa04640	Cell adhesion molecules (CAMs)|Hematopoietic cell lineage
CTLA4	0	1.52308021141036	0.533	0.042	0	7	12.69	ENSG00000163599	1493	protein_coding	cytotoxic T-lymphocyte associated protein 4 [Source:HGNC Symbol;Acc:HGNC:2505]		GO:0048471,GO:0045590,GO:0016020,GO:0016021,GO:0005886,GO:0005515,GO:0006974,GO:0006955,GO:0002376,GO:0002250,GO:0009897,GO:0050853,GO:0005887,GO:0043065,GO:0050852,GO:0031295,GO:0030889,GO:0005794,GO:0045589,GO:0042129,GO:0098636,GO:0042130,GO:0050777,GO:0045334	perinuclear region of cytoplasm|negative regulation of regulatory T cell differentiation|membrane|integral component of membrane|plasma membrane|protein binding|cellular response to DNA damage stimulus|immune response|immune system process|adaptive immune response|external side of plasma membrane|B cell receptor signaling pathway|integral component of plasma membrane|positive regulation of apopto…	path:hsa04514,path:hsa04660,path:hsa05320,path:hsa05323	Cell adhesion molecules (CAMs)|T cell receptor signaling pathway|Autoimmune thyroid disease|Rheumatoid arthritis
BANK1	0	1.5223340899917	0.647	0.01	0	15	64.7	ENSG00000153064	55024	protein_coding	B cell scaffold protein with ankyrin repeats 1 [Source:HGNC Symbol;Acc:HGNC:18233]		GO:0042113,GO:0005102,GO:0050731,GO:1990782,GO:0051898,GO:0050869,GO:0009617,GO:0043410,GO:0045947,GO:1900165	B cell activation|signaling receptor binding|positive regulation of peptidyl-tyrosine phosphorylation|protein tyrosine kinase binding|negative regulation of protein kinase B signaling|negative regulation of B cell activation|response to bacterium|positive regulation of MAPK cascade|negative regulation of translational initiation|negative regulation of interleukin-6 secretion
CTSE	0	1.49955938261373	0.559	0.011	0	8	50.818	ENSG00000196188	1510	protein_coding	cathepsin E [Source:HGNC Symbol;Acc:HGNC:2530]		GO:0016787,GO:0008233,GO:0006508,GO:0004190,GO:0005768,GO:0030163,GO:0019886,GO:0042803,GO:0016540	hydrolase activity|peptidase activity|proteolysis|aspartic-type endopeptidase activity|endosome|protein catabolic process|antigen processing and presentation of exogenous peptide antigen via MHC class II|protein homodimerization activity|protein autoprocessing	path:hsa04142	Lysosome
TNFRSF18	0	1.47752212028638	0.402	0.048	0	7	8.375	ENSG00000186891	8784	protein_coding	TNF receptor superfamily member 18 [Source:HGNC Symbol;Acc:HGNC:11914]		GO:0016020,GO:0016021,GO:0005887,GO:0043066,GO:0005886,GO:0005515,GO:0005576,GO:0006915,GO:0033209,GO:0005031,GO:0007165,GO:0045785,GO:0042531,GO:0045589,GO:0002687	membrane|integral component of membrane|integral component of plasma membrane|negative regulation of apoptotic process|plasma membrane|protein binding|extracellular region|apoptotic process|tumor necrosis factor-mediated signaling pathway|tumor necrosis factor-activated receptor activity|signal transduction|positive regulation of cell adhesion|positive regulation of tyrosine phosphorylation of ST…	path:hsa04060	Cytokine-cytokine receptor interaction
TNFRSF13C	0	1.44079137628443	0.573	0.013	0	15	44.077	ENSG00000159958	115650	protein_coding	TNF receptor superfamily member 13C [Source:HGNC Symbol;Acc:HGNC:17755]		GO:0016020,GO:0016021,GO:0002376,GO:0002250,GO:0009897,GO:0005886,GO:0031295,GO:0042102,GO:0033209,GO:0030890,GO:0031296	membrane|integral component of membrane|immune system process|adaptive immune response|external side of plasma membrane|plasma membrane|T cell costimulation|positive regulation of T cell proliferation|tumor necrosis factor-mediated signaling pathway|positive regulation of B cell proliferation|B cell costimulation	path:hsa04060,path:hsa04064,path:hsa04672,path:hsa05166,path:hsa05340	Cytokine-cytokine receptor interaction|NF-kappa B signaling pathway|Intestinal immune network for IgA production|Human T-cell leukemia virus 1 infection|Primary immunodeficiency
CD3E	0	1.43219141234129	0.69	0.116	0	3	5.948	ENSG00000198851	916	protein_coding	CD3e molecule [Source:HGNC Symbol;Acc:HGNC:1674]		GO:0016020,GO:0016021,GO:0005886,GO:0005515,GO:0004888,GO:0007166,GO:0002376,GO:0002250,GO:0009897,GO:0042101,GO:0050776,GO:0005887,GO:0050852,GO:0019901,GO:0010628,GO:0042102,GO:0017124,GO:0042981,GO:0007186,GO:0010629,GO:0046982,GO:0042110,GO:0007169,GO:0001954,GO:0065003,GO:0042803,GO:0051260,GO:0030159,GO:0033634,GO:0042608,GO:0030217,GO:0045059,GO:0042105,GO:0002669,GO:0007172,GO:0007584,GO:…	membrane|integral component of membrane|plasma membrane|protein binding|transmembrane signaling receptor activity|cell surface receptor signaling pathway|immune system process|adaptive immune response|external side of plasma membrane|T cell receptor complex|regulation of immune response|integral component of plasma membrane|T cell receptor signaling pathway|protein kinase binding|positive regulat…	path:hsa04640,path:hsa04658,path:hsa04659,path:hsa04660,path:hsa05142,path:hsa05162,path:hsa05166,path:hsa05169,path:hsa05170,path:hsa05340	Hematopoietic cell lineage|Th1 and Th2 cell differentiation|Th17 cell differentiation|T cell receptor signaling pathway|Chagas disease (American trypanosomiasis)|Measles|Human T-cell leukemia virus 1 infection|Epstein-Barr virus infection|Human immunodeficiency virus 1 infection|Primary immunodeficiency
CD79A	0	1.29530383445905	0.917	0.049	0	12	18.714	ENSG00000105369	973	protein_coding	CD79a molecule [Source:HGNC Symbol;Acc:HGNC:1698]		GO:0016020,GO:0016021,GO:0005886,GO:0005515,GO:0004888,GO:0007166,GO:0045121,GO:0002376,GO:0002250,GO:0009897,GO:0050853,GO:0042113,GO:0019815,GO:0042803,GO:0005771,GO:0030183,GO:0042100,GO:0051289	membrane|integral component of membrane|plasma membrane|protein binding|transmembrane signaling receptor activity|cell surface receptor signaling pathway|membrane raft|immune system process|adaptive immune response|external side of plasma membrane|B cell receptor signaling pathway|B cell activation|B cell receptor complex|protein homodimerization activity|multivesicular body|B cell differentiatio…	path:hsa04662,path:hsa05340	B cell receptor signaling pathway|Primary immunodeficiency
TRAT1	0	1.2922386511653	0.47	0.04	0	3	11.75	ENSG00000163519	50852	protein_coding	T cell receptor associated transmembrane adaptor 1 [Source:HGNC Symbol;Acc:HGNC:30698]		GO:0016020,GO:0016021,GO:0005886,GO:0002376,GO:0002250,GO:0050852,GO:0005887,GO:0007165,GO:0051897,GO:0006968,GO:0042101,GO:0005068,GO:0007169,GO:0001920,GO:0050850,GO:0050862,GO:0051051	membrane|integral component of membrane|plasma membrane|immune system process|adaptive immune response|T cell receptor signaling pathway|integral component of plasma membrane|signal transduction|positive regulation of protein kinase B signaling|cellular defense response|T cell receptor complex|transmembrane receptor protein tyrosine kinase adaptor activity|transmembrane receptor protein tyrosine …
GPR34	0	1.28767796654131	0.625	0.062	0	1	10.081	ENSG00000171659	2857	protein_coding	G protein-coupled receptor 34 [Source:HGNC Symbol;Acc:HGNC:4490]		GO:0016020,GO:0016021,GO:0004930,GO:0007186,GO:0005886,GO:0007165,GO:0035589,GO:0005887,GO:0045028	membrane|integral component of membrane|G protein-coupled receptor activity|G protein-coupled receptor signaling pathway|plasma membrane|signal transduction|G protein-coupled purinergic nucleotide receptor signaling pathway|integral component of plasma membrane|G protein-coupled purinergic nucleotide receptor activity
LAIR2	0	1.2719515010302	0.378	0.017	0	7	22.235	ENSG00000167618	3904	protein_coding	leukocyte associated immunoglobulin like receptor 2 [Source:HGNC Symbol;Acc:HGNC:6478]		GO:0005515,GO:0005576,GO:0050776	protein binding|extracellular region|regulation of immune response
ICOS	0	1.24945211657969	0.49	0.047	0	7	10.426	ENSG00000163600	29851	protein_coding	inducible T cell costimulator [Source:HGNC Symbol;Acc:HGNC:5351]		GO:0016020,GO:0016021,GO:0005886,GO:0005515,GO:0005576,GO:0006955,GO:0031295,GO:0098609,GO:0051897,GO:0002517,GO:0005887,GO:0009897	membrane|integral component of membrane|plasma membrane|protein binding|extracellular region|immune response|T cell costimulation|cell-cell adhesion|positive regulation of protein kinase B signaling|T cell tolerance induction|integral component of plasma membrane|external side of plasma membrane	path:hsa04514,path:hsa04660,path:hsa04672,path:hsa05340	Cell adhesion molecules (CAMs)|T cell receptor signaling pathway|Intestinal immune network for IgA production|Primary immunodeficiency
HULC	0	1.24526267159669	0.568	0.316	0	4	1.797	--	--	--	--	--	--	--	--	--
AC092580.4	0	1.12784641160174	0.355	0.038	0	3	9.342	--	--	--	--	--	--	--	--	--
TREM2	0	1.1120522240865	0.509	0.051	0	1	9.98	ENSG00000095970	54209	protein_coding	triggering receptor expressed on myeloid cells 2 [Source:HGNC Symbol;Acc:HGNC:17761]		GO:1904646,GO:1903078,GO:0070374,GO:0001774,GO:0008035,GO:0001934,GO:0010628,GO:0016020,GO:0016021,GO:0005886,GO:0005515,GO:0005576,GO:0008289,GO:0050776,GO:0045087,GO:0050731,GO:0001540,GO:0031226,GO:0050714,GO:0005543,GO:0043277,GO:0097110,GO:0030316,GO:0034241,GO:0044877,GO:1901800,GO:0048143,GO:0006959,GO:0038023,GO:0050730,GO:0010468,GO:1900223,GO:2001171,GO:1904141,GO:0060075,GO:1990782,GO:…	cellular response to amyloid-beta|positive regulation of protein localization to plasma membrane|positive regulation of ERK1 and ERK2 cascade|microglial cell activation|high-density lipoprotein particle binding|positive regulation of protein phosphorylation|positive regulation of gene expression|membrane|integral component of membrane|plasma membrane|protein binding|extracellular region|lipid bin…	path:hsa04380	Osteoclast differentiation
CRP	0	1.09023750108118	0.48	0.068	0	2	7.059	ENSG00000132693	1401	protein_coding	C-reactive protein [Source:HGNC Symbol;Acc:HGNC:2367]		GO:0005615,GO:0046872,GO:0005515,GO:0005576,GO:0006958,GO:0045087,GO:0042802,GO:0006953,GO:0010628,GO:0006954,GO:0005509,GO:0010745,GO:0030169,GO:0010888,GO:0001849,GO:0033265,GO:0050750,GO:0008228,GO:0032930,GO:0050830,GO:0097756,GO:2000482	extracellular space|metal ion binding|protein binding|extracellular region|complement activation, classical pathway|innate immune response|identical protein binding|acute-phase response|positive regulation of gene expression|inflammatory response|calcium ion binding|negative regulation of macrophage derived foam cell differentiation|low-density lipoprotein particle binding|negative regulation of …
CXCR6	0	1.08451446252918	0.384	0.046	0	7	8.348	ENSG00000172215	10663	protein_coding	C-X-C motif chemokine receptor 6 [Source:HGNC Symbol;Acc:HGNC:16647]		GO:0016020,GO:0016021,GO:0004930,GO:0007186,GO:0005886,GO:0007165,GO:0015026,GO:0004950,GO:0006935,GO:0006954,GO:0070098,GO:0006955,GO:0009897,GO:0060326,GO:0016494,GO:0005887,GO:0016493,GO:0019956,GO:0019957,GO:0007204,GO:0019722,GO:0019079,GO:0019958	membrane|integral component of membrane|G protein-coupled receptor activity|G protein-coupled receptor signaling pathway|plasma membrane|signal transduction|coreceptor activity|chemokine receptor activity|chemotaxis|inflammatory response|chemokine-mediated signaling pathway|immune response|external side of plasma membrane|cell chemotaxis|C-X-C chemokine receptor activity|integral component of pla…	path:hsa04060,path:hsa04062	Cytokine-cytokine receptor interaction|Chemokine signaling pathway
TNFRSF9	0	1.08403063485092	0.392	0.04	0	7	9.8	ENSG00000049249	3604	protein_coding	TNF receptor superfamily member 9 [Source:HGNC Symbol;Acc:HGNC:11924]		GO:0016020,GO:0016021,GO:0006915,GO:0008285,GO:0009897,GO:0005886,GO:0038023,GO:0033209,GO:0005887,GO:0005515,GO:0042127	membrane|integral component of membrane|apoptotic process|negative regulation of cell population proliferation|external side of plasma membrane|plasma membrane|signaling receptor activity|tumor necrosis factor-mediated signaling pathway|integral component of plasma membrane|protein binding|regulation of cell population proliferation	path:hsa04060	Cytokine-cytokine receptor interaction
MFAP4	0	1.0801089420953	0.288	0.004	0	9	72	ENSG00000166482	4239	protein_coding	microfibril associated protein 4 [Source:HGNC Symbol;Acc:HGNC:7035]		GO:0007155,GO:0005576,GO:0005515,GO:0062023,GO:0005201,GO:0097435,GO:0009650,GO:0071953,GO:0001527,GO:0010712,GO:0048251,GO:0071493	cell adhesion|extracellular region|protein binding|collagen-containing extracellular matrix|extracellular matrix structural constituent|supramolecular fiber organization|UV protection|elastic fiber|microfibril|regulation of collagen metabolic process|elastic fiber assembly|cellular response to UV-B
CCR7	0	1.07957687226707	0.27	0.051	0	3	5.294	ENSG00000126353	1236	protein_coding	C-C motif chemokine receptor 7 [Source:HGNC Symbol;Acc:HGNC:1608]		GO:0051897,GO:0070374,GO:0071345,GO:0016020,GO:0016021,GO:0004930,GO:0007186,GO:0005739,GO:0005886,GO:0007165,GO:0006955,GO:0004950,GO:0016493,GO:0006935,GO:0006954,GO:0070098,GO:0009986,GO:0009897,GO:0060326,GO:0002606,GO:0002885,GO:0002922,GO:0032496,GO:0032649,GO:0032735,GO:0045060,GO:0048872,GO:0050706,GO:0050862,GO:0072610,GO:0090023,GO:0097029,GO:2000510,GO:2000522,GO:2000525,GO:2000526,GO:…	positive regulation of protein kinase B signaling|positive regulation of ERK1 and ERK2 cascade|cellular response to cytokine stimulus|membrane|integral component of membrane|G protein-coupled receptor activity|G protein-coupled receptor signaling pathway|mitochondrion|plasma membrane|signal transduction|immune response|chemokine receptor activity|C-C chemokine receptor activity|chemotaxis|inflamm…	path:hsa04060,path:hsa04062	Cytokine-cytokine receptor interaction|Chemokine signaling pathway
EREG	0	1.07119884519363	0.356	0.058	0	6	6.138	ENSG00000124882	2069	protein_coding	epiregulin [Source:HGNC Symbol;Acc:HGNC:3443]		GO:0016020,GO:0016021,GO:0008083,GO:0005615,GO:0005886,GO:0005576,GO:0007275,GO:0030154,GO:0005887,GO:0005515,GO:0008285,GO:0000165,GO:0051781,GO:0001819,GO:0001525,GO:0008284,GO:0001550,GO:0045892,GO:0061024,GO:0051897,GO:0009653,GO:0007173,GO:0038128,GO:2000145,GO:0007267,GO:0045089,GO:0005154,GO:0001556,GO:0007143,GO:0007165,GO:0009299,GO:0009887,GO:0019221,GO:0030216,GO:0030728,GO:0042059,GO:…	membrane|integral component of membrane|growth factor activity|extracellular space|plasma membrane|extracellular region|multicellular organism development|cell differentiation|integral component of plasma membrane|protein binding|negative regulation of cell population proliferation|MAPK cascade|positive regulation of cell division|positive regulation of cytokine production|angiogenesis|positive r…	path:hsa04010,path:hsa04012,path:hsa04151,path:hsa05210	MAPK signaling pathway|ErbB signaling pathway|PI3K-Akt signaling pathway|Colorectal cancer
IL13RA2	0	1.06833461205825	0.549	0.013	0	8	42.231	ENSG00000123496	3598	protein_coding	interleukin 13 receptor subunit alpha 2 [Source:HGNC Symbol;Acc:HGNC:5975]		GO:0016020,GO:0016021,GO:0005515,GO:0004896,GO:0009897,GO:0005576,GO:0043235,GO:0005615,GO:0019221,GO:0019955,GO:0002638,GO:0016064,GO:0043305	membrane|integral component of membrane|protein binding|cytokine receptor activity|external side of plasma membrane|extracellular region|receptor complex|extracellular space|cytokine-mediated signaling pathway|cytokine binding|negative regulation of immunoglobulin production|immunoglobulin mediated immune response|negative regulation of mast cell degranulation	path:hsa04060,path:hsa04630	Cytokine-cytokine receptor interaction|Jak-STAT signaling pathway
PRSS3	0	1.04864910787025	0.706	0.017	0	8	41.529	ENSG00000010438	5646	protein_coding	serine protease 3 [Source:HGNC Symbol;Acc:HGNC:9486]		GO:0046872,GO:0016787,GO:0005615,GO:0008233,GO:0006508,GO:0005576,GO:0004252,GO:0008236,GO:0005509,GO:0005515,GO:0043312,GO:1904724,GO:0009235,GO:0007586,GO:0019730,GO:0043542,GO:0031638	metal ion binding|hydrolase activity|extracellular space|peptidase activity|proteolysis|extracellular region|serine-type endopeptidase activity|serine-type peptidase activity|calcium ion binding|protein binding|neutrophil degranulation|tertiary granule lumen|cobalamin metabolic process|digestion|antimicrobial humoral response|endothelial cell migration|zymogen activation	path:hsa04080,path:hsa04972,path:hsa04974,path:hsa05164	Neuroactive ligand-receptor interaction|Pancreatic secretion|Protein digestion and absorption|Influenza A
CD3G	0	1.04854860633774	0.456	0.082	0	3	5.561	ENSG00000160654	917	protein_coding	CD3g molecule [Source:HGNC Symbol;Acc:HGNC:1675]		GO:0016020,GO:0016021,GO:0015031,GO:0009967,GO:0005886,GO:0004888,GO:0007166,GO:0002376,GO:0002250,GO:0009897,GO:0042101,GO:0038096,GO:0050776,GO:0005887,GO:0050852,GO:0042105,GO:0046982,GO:0061024,GO:0042110,GO:0065003,GO:0030665,GO:0042803,GO:0051260,GO:0030159,GO:0007163,GO:0042608,GO:0030217,GO:0045059,GO:0070228	membrane|integral component of membrane|protein transport|positive regulation of signal transduction|plasma membrane|transmembrane signaling receptor activity|cell surface receptor signaling pathway|immune system process|adaptive immune response|external side of plasma membrane|T cell receptor complex|Fc-gamma receptor signaling pathway involved in phagocytosis|regulation of immune response|integ…	path:hsa04640,path:hsa04658,path:hsa04659,path:hsa04660,path:hsa05142,path:hsa05162,path:hsa05166,path:hsa05169,path:hsa05170	Hematopoietic cell lineage|Th1 and Th2 cell differentiation|Th17 cell differentiation|T cell receptor signaling pathway|Chagas disease (American trypanosomiasis)|Measles|Human T-cell leukemia virus 1 infection|Epstein-Barr virus infection|Human immunodeficiency virus 1 infection
MNDA	0	1.04733664205321	0.566	0.082	0	6	6.902	ENSG00000163563	4332	protein_coding	myeloid cell nuclear differentiation antigen [Source:HGNC Symbol;Acc:HGNC:7183]		GO:0005634,GO:0005737,GO:0005730,GO:0005654,GO:0003677,GO:0005515,GO:0006974,GO:0005576,GO:0002218,GO:0035458,GO:0070062,GO:0043065,GO:0003690,GO:0043312,GO:1904813,GO:0050853,GO:0035578,GO:0006968,GO:0030889,GO:0032731	nucleus|cytoplasm|nucleolus|nucleoplasm|DNA binding|protein binding|cellular response to DNA damage stimulus|extracellular region|activation of innate immune response|cellular response to interferon-beta|extracellular exosome|positive regulation of apoptotic process|double-stranded DNA binding|neutrophil degranulation|ficolin-1-rich granule lumen|B cell receptor signaling pathway|azurophil granul…
PLN	0	1.04364207554778	0.312	0.005	0	9	62.4	ENSG00000198523	5350	protein_coding	phospholamban [Source:HGNC Symbol;Acc:HGNC:9080]		GO:0048471,GO:0010459,GO:0090281,GO:0008016,GO:0016020,GO:0016021,GO:0005783,GO:0005789,GO:0005739,GO:0042803,GO:0005515,GO:0006816,GO:0043086,GO:0005246,GO:0031966,GO:0042030,GO:0016529,GO:0086036,GO:0004857,GO:0051117,GO:0051924,GO:1901020,GO:1901877,GO:1901894,GO:0033017,GO:0042802,GO:0008015,GO:0051480,GO:0055119,GO:0002026,GO:0051926,GO:1902081,GO:0006874,GO:0007219,GO:0010043,GO:0010880,GO:…	perinuclear region of cytoplasm|negative regulation of heart rate|negative regulation of calcium ion import|regulation of heart contraction|membrane|integral component of membrane|endoplasmic reticulum|endoplasmic reticulum membrane|mitochondrion|protein homodimerization activity|protein binding|calcium ion transport|negative regulation of catalytic activity|calcium channel regulator activity|mit…	path:hsa04020,path:hsa04022,path:hsa04024,path:hsa04261,path:hsa04919,path:hsa05414	Calcium signaling pathway|cGMP-PKG signaling pathway|cAMP signaling pathway|Adrenergic signaling in cardiomyocytes|Thyroid hormone signaling pathway|Dilated cardiomyopathy (DCM)
GPR171	0	1.02756549419782	0.355	0.04	0	3	8.875	ENSG00000174946	29909	protein_coding	G protein-coupled receptor 171 [Source:HGNC Symbol;Acc:HGNC:30057]		GO:0016020,GO:0016021,GO:0004930,GO:0007186,GO:0005886,GO:0007165,GO:0035589,GO:0045028,GO:0045638	membrane|integral component of membrane|G protein-coupled receptor activity|G protein-coupled receptor signaling pathway|plasma membrane|signal transduction|G protein-coupled purinergic nucleotide receptor signaling pathway|G protein-coupled purinergic nucleotide receptor activity|negative regulation of myeloid cell differentiation
CYYR1	0	1.01905586598245	0.683	0.015	0	10	45.533	ENSG00000166265	116159	protein_coding	cysteine and tyrosine rich 1 [Source:HGNC Symbol;Acc:HGNC:16274]		GO:0016020,GO:0016021,GO:0003674,GO:0008150	membrane|integral component of membrane|molecular_function|biological_process
CLEC10A	0	0.995665465985611	0.374	0.05	0	6	7.48	ENSG00000132514	10462	protein_coding	C-type lectin domain containing 10A [Source:HGNC Symbol;Acc:HGNC:16916]		GO:0016020,GO:0016021,GO:0030246,GO:0002376,GO:0045087,GO:0002250,GO:0005886,GO:0006897,GO:0002223	membrane|integral component of membrane|carbohydrate binding|immune system process|innate immune response|adaptive immune response|plasma membrane|endocytosis|stimulatory C-type lectin receptor signaling pathway
COL14A1	0	0.992743461507578	0.405	0.007	0	9	57.857	ENSG00000187955	7373	protein_coding	collagen type XIV alpha 1 chain [Source:HGNC Symbol;Acc:HGNC:2191]		GO:0005615,GO:0003723,GO:0007155,GO:0005576,GO:0005581,GO:0031012,GO:0030020,GO:0062023,GO:0030674,GO:0005788,GO:0003429,GO:0030199,GO:0098609,GO:0005518,GO:0005201,GO:0030198,GO:0005596,GO:0005515	extracellular space|RNA binding|cell adhesion|extracellular region|collagen trimer|extracellular matrix|extracellular matrix structural constituent conferring tensile strength|collagen-containing extracellular matrix|protein binding, bridging|endoplasmic reticulum lumen|growth plate cartilage chondrocyte morphogenesis|collagen fibril organization|cell-cell adhesion|collagen binding|extracellular …	path:hsa04974	Protein digestion and absorption
GPX2	0	0.953985095388332	0.568	0.321	0	4	1.769	ENSG00000176153	2877	protein_coding	glutathione peroxidase 2 [Source:HGNC Symbol;Acc:HGNC:4554]		GO:0016491,GO:0055114,GO:0098869,GO:0004601,GO:0004602,GO:0006979,GO:0005737,GO:0022900,GO:0005829,GO:0009055,GO:0034599	oxidoreductase activity|oxidation-reduction process|cellular oxidant detoxification|peroxidase activity|glutathione peroxidase activity|response to oxidative stress|cytoplasm|electron transport chain|cytosol|electron transfer activity|cellular response to oxidative stress	path:hsa00480,path:hsa00590,path:hsa04918	Glutathione metabolism|Arachidonic acid metabolism|Thyroid hormone synthesis
OLR1	0	0.953889003801824	0.347	0.048	0	6	7.229	ENSG00000173391	4973	protein_coding	oxidized low density lipoprotein receptor 1 [Source:HGNC Symbol;Acc:HGNC:8133]		GO:0016020,GO:0016021,GO:0043231,GO:0005654,GO:0030246,GO:0007155,GO:0005886,GO:0005515,GO:0005576,GO:0006954,GO:0045121,GO:0002376,GO:0050900,GO:0042802,GO:0043312,GO:0035579,GO:0070821,GO:0005887,GO:0043235,GO:0006508,GO:0008015	membrane|integral component of membrane|intracellular membrane-bounded organelle|nucleoplasm|carbohydrate binding|cell adhesion|plasma membrane|protein binding|extracellular region|inflammatory response|membrane raft|immune system process|leukocyte migration|identical protein binding|neutrophil degranulation|specific granule membrane|tertiary granule membrane|integral component of plasma membrane…	path:hsa03320,path:hsa04145	PPAR signaling pathway|Phagosome
PLA2G7	0	0.928394018833875	0.541	0.057	0	1	9.491	ENSG00000146070	7941	protein_coding	phospholipase A2 group VII [Source:HGNC Symbol;Acc:HGNC:9040]		GO:0050729,GO:0016787,GO:0006629,GO:0016042,GO:0005615,GO:0005576,GO:0005543,GO:0034362,GO:0034374,GO:0090026,GO:0046469,GO:0003847,GO:0016788,GO:0047499,GO:0034440,GO:0034441,GO:0005737	positive regulation of inflammatory response|hydrolase activity|lipid metabolic process|lipid catabolic process|extracellular space|extracellular region|phospholipid binding|low-density lipoprotein particle|low-density lipoprotein particle remodeling|positive regulation of monocyte chemotaxis|platelet activating factor metabolic process|1-alkyl-2-acetylglycerophosphocholine esterase activity|hydr…	path:hsa00565	Ether lipid metabolism
IGLV6-57	0	0.923769416323649	0.382	0.008	0	13	47.75	ENSG00000211640	--	IG_V_gene	immunoglobulin lambda variable 6-57 [Source:HGNC Symbol;Acc:HGNC:5927]		GO:0016020,GO:0005886,GO:0005576,GO:0006955,GO:0002376,GO:0002377,GO:0005615,GO:0002250,GO:0019814,GO:0006898,GO:0006956,GO:0006958,GO:0030449,GO:0038095,GO:0038096,GO:0050776,GO:0050900,GO:0003823	membrane|plasma membrane|extracellular region|immune response|immune system process|immunoglobulin production|extracellular space|adaptive immune response|immunoglobulin complex|receptor-mediated endocytosis|complement activation|complement activation, classical pathway|regulation of complement activation|Fc-epsilon receptor signaling pathway|Fc-gamma receptor signaling pathway involved in phagoc…
CD1C	0	0.899773900068352	0.269	0.014	0	6	19.214	ENSG00000158481	911	protein_coding	CD1c molecule [Source:HGNC Symbol;Acc:HGNC:1636]		GO:0016020,GO:0016021,GO:0005886,GO:0002376,GO:0008289,GO:0005764,GO:0006955,GO:0005615,GO:0002250,GO:0009897,GO:0050776,GO:0005768,GO:0010008,GO:0005887,GO:0001916,GO:0030883,GO:0030884,GO:0071723,GO:0048006,GO:0048007,GO:0002286,GO:0051861	membrane|integral component of membrane|plasma membrane|immune system process|lipid binding|lysosome|immune response|extracellular space|adaptive immune response|external side of plasma membrane|regulation of immune response|endosome|endosome membrane|integral component of plasma membrane|positive regulation of T cell mediated cytotoxicity|endogenous lipid antigen binding|exogenous lipid antigen …	path:hsa04530,path:hsa04640	Tight junction|Hematopoietic cell lineage
AKR1C4	0	0.870828862963786	0.52	0.288	0	4	1.806	ENSG00000198610	1109	protein_coding	aldo-keto reductase family 1 member C4 [Source:HGNC Symbol;Acc:HGNC:387]		GO:0005737,GO:0016491,GO:0055114,GO:0022900,GO:0008202,GO:0005829,GO:0070062,GO:0004032,GO:0008106,GO:0001523,GO:0009055,GO:0006699,GO:0044597,GO:0044598,GO:0001758,GO:0016655,GO:0047023,GO:0004033,GO:0042448,GO:0006693,GO:0015125,GO:0016229,GO:0032052,GO:0047086,GO:0047743,GO:0008209,GO:0015721,GO:0071395	cytoplasm|oxidoreductase activity|oxidation-reduction process|electron transport chain|steroid metabolic process|cytosol|extracellular exosome|alditol:NADP+ 1-oxidoreductase activity|alcohol dehydrogenase (NADP+) activity|retinoid metabolic process|electron transfer activity|bile acid biosynthetic process|daunorubicin metabolic process|doxorubicin metabolic process|retinal dehydrogenase activity|…	path:hsa00120,path:hsa00140	Primary bile acid biosynthesis|Steroid hormone biosynthesis
PRELP	0	0.863415138277566	0.348	0.006	0	9	58	ENSG00000188783	5549	protein_coding	proline and arginine rich end leucine rich repeat protein [Source:HGNC Symbol;Acc:HGNC:9357]		GO:0005576,GO:0005201,GO:0062023,GO:0070062,GO:0001501,GO:0043202,GO:0005796,GO:1903561,GO:0008201,GO:0031012,GO:0018146,GO:0042340,GO:0030021,GO:0007569,GO:0005515	extracellular region|extracellular matrix structural constituent|collagen-containing extracellular matrix|extracellular exosome|skeletal system development|lysosomal lumen|Golgi lumen|extracellular vesicle|heparin binding|extracellular matrix|keratan sulfate biosynthetic process|keratan sulfate catabolic process|extracellular matrix structural constituent conferring compression resistance|cell ag…
CCR6	0	0.851940274646641	0.284	0.045	0	3	6.311	ENSG00000112486	1235	protein_coding	C-C motif chemokine receptor 6 [Source:HGNC Symbol;Acc:HGNC:1607]		GO:0016020,GO:0016021,GO:0004930,GO:0007186,GO:0007165,GO:0006955,GO:0004950,GO:0016493,GO:0006935,GO:0070098,GO:0005886,GO:0009986,GO:0009897,GO:0060326,GO:0005515,GO:0097225,GO:0036126,GO:0097228,GO:0072678,GO:0005887,GO:0038023,GO:0019956,GO:0019957,GO:0007204,GO:0019722,GO:0002407,GO:0006968,GO:0097524,GO:0006959,GO:0002523,GO:2000404,GO:0072676,GO:0048290,GO:0060474,GO:0072679,GO:1904155,GO:…	membrane|integral component of membrane|G protein-coupled receptor activity|G protein-coupled receptor signaling pathway|signal transduction|immune response|chemokine receptor activity|C-C chemokine receptor activity|chemotaxis|chemokine-mediated signaling pathway|plasma membrane|cell surface|external side of plasma membrane|cell chemotaxis|protein binding|sperm midpiece|sperm flagellum|sperm pri…	path:hsa04060,path:hsa04062	Cytokine-cytokine receptor interaction|Chemokine signaling pathway
CXCL5	0	0.819278962005516	0.518	0.011	0	8	47.091	ENSG00000163735	6374	protein_coding	C-X-C motif chemokine ligand 5 [Source:HGNC Symbol;Acc:HGNC:10642]		GO:0007165,GO:0005576,GO:0005615,GO:0005515,GO:0006955,GO:0006935,GO:0005125,GO:0008009,GO:0006952,GO:0060326,GO:0071222,GO:0006954,GO:0030593,GO:0070098,GO:0042802,GO:0007186,GO:0007267,GO:0030595,GO:0061844,GO:0008284	signal transduction|extracellular region|extracellular space|protein binding|immune response|chemotaxis|cytokine activity|chemokine activity|defense response|cell chemotaxis|cellular response to lipopolysaccharide|inflammatory response|neutrophil chemotaxis|chemokine-mediated signaling pathway|identical protein binding|G protein-coupled receptor signaling pathway|cell-cell signaling|leukocyte che…	path:hsa04060,path:hsa04062,path:hsa04657,path:hsa04668,path:hsa05133,path:hsa05323	Cytokine-cytokine receptor interaction|Chemokine signaling pathway|IL-17 signaling pathway|TNF signaling pathway|Pertussis|Rheumatoid arthritis
MYCT1	0	0.813296826033269	0.594	0.012	0	10	49.5	ENSG00000120279	80177	protein_coding	MYC target 1 [Source:HGNC Symbol;Acc:HGNC:23172]		GO:0005634,GO:0043231,GO:0005654,GO:0016020,GO:0016021	nucleus|intracellular membrane-bounded organelle|nucleoplasm|membrane|integral component of membrane
CXorf36	0	0.803328667642761	0.554	0.012	0	10	46.167	ENSG00000147113	79742	protein_coding	divergent protein kinase domain 2B [Source:HGNC Symbol;Acc:HGNC:25866]		GO:0005576	extracellular region
APOC2	0	0.775127337434062	0.742	0.413	0	4	1.797	ENSG00000234906	344	protein_coding	apolipoprotein C2 [Source:HGNC Symbol;Acc:HGNC:609]		GO:0005615,GO:0042632,GO:0070328,GO:0006629,GO:0016042,GO:0008047,GO:0006869,GO:0043085,GO:0042627,GO:0005576,GO:0043086,GO:0034361,GO:0034364,GO:0008289,GO:0016004,GO:0043274,GO:0060230,GO:0010518,GO:0010916,GO:0034382,GO:0034384,GO:0051006,GO:0060697,GO:0034362,GO:0034363,GO:0034366,GO:0042803,GO:0001523,GO:0033344,GO:0043691,GO:0033700,GO:0045833,GO:0005769,GO:0034371,GO:0034375,GO:0034378,GO:…	extracellular space|cholesterol homeostasis|triglyceride homeostasis|lipid metabolic process|lipid catabolic process|enzyme activator activity|lipid transport|positive regulation of catalytic activity|chylomicron|extracellular region|negative regulation of catalytic activity|very-low-density lipoprotein particle|high-density lipoprotein particle|lipid binding|phospholipase activator activity|phos…	path:hsa04979	Cholesterol metabolism
TREM1	0	0.772339848977653	0.349	0.058	0	6	6.017	ENSG00000124731	54210	protein_coding	triggering receptor expressed on myeloid cells 1 [Source:HGNC Symbol;Acc:HGNC:17760]		GO:0038023,GO:0002526,GO:0016020,GO:0016021,GO:0005886,GO:0005576,GO:0050776,GO:0050900,GO:0045087,GO:0097110,GO:0035556,GO:0006959	signaling receptor activity|acute inflammatory response|membrane|integral component of membrane|plasma membrane|extracellular region|regulation of immune response|leukocyte migration|innate immune response|scaffold protein binding|intracellular signal transduction|humoral immune response
GSTA2	0	0.772087970415422	0.505	0.281	0	4	1.797	ENSG00000244067	2939	protein_coding	glutathione S-transferase alpha 2 [Source:HGNC Symbol;Acc:HGNC:4627]		GO:0005737,GO:0016740,GO:0005829,GO:0005515,GO:0004364,GO:0006805,GO:0006749,GO:0070062,GO:0035722,GO:0030855,GO:1901687	cytoplasm|transferase activity|cytosol|protein binding|glutathione transferase activity|xenobiotic metabolic process|glutathione metabolic process|extracellular exosome|interleukin-12-mediated signaling pathway|epithelial cell differentiation|glutathione derivative biosynthetic process	path:hsa00480,path:hsa00980,path:hsa00982,path:hsa00983,path:hsa01524,path:hsa05200,path:hsa05204,path:hsa05225,path:hsa05418	Glutathione metabolism|Metabolism of xenobiotics by cytochrome P450|Drug metabolism - cytochrome P450|Drug metabolism - other enzymes|Platinum drug resistance|Pathways in cancer|Chemical carcinogenesis|Hepatocellular carcinoma|Fluid shear stress and atherosclerosis
SIT1	0	0.7546637545973	0.337	0.046	0	7	7.326	ENSG00000137078	27240	protein_coding	signaling threshold regulating transmembrane adaptor 1 [Source:HGNC Symbol;Acc:HGNC:17710]		GO:0016020,GO:0016021,GO:0007165,GO:0005886,GO:0050863,GO:0002376,GO:0002250,GO:0043029,GO:0005515,GO:0070062,GO:0005887,GO:0019900,GO:0042169	membrane|integral component of membrane|signal transduction|plasma membrane|regulation of T cell activation|immune system process|adaptive immune response|T cell homeostasis|protein binding|extracellular exosome|integral component of plasma membrane|kinase binding|SH2 domain binding
FPR1	0	0.747778877804845	0.398	0.061	0	6	6.525	ENSG00000171051	2357	protein_coding	formyl peptide receptor 1 [Source:HGNC Symbol;Acc:HGNC:3826]		GO:0005737,GO:0005886,GO:0016020,GO:0016021,GO:0004930,GO:0007186,GO:0005515,GO:0007165,GO:0004982,GO:0006935,GO:0006954,GO:0043312,GO:0001664,GO:0030667,GO:0019221,GO:0007204,GO:0035577,GO:0101003,GO:0007188,GO:0007200,GO:0002430,GO:0007263,GO:0000187,GO:0005124,GO:0050786	cytoplasm|plasma membrane|membrane|integral component of membrane|G protein-coupled receptor activity|G protein-coupled receptor signaling pathway|protein binding|signal transduction|N-formyl peptide receptor activity|chemotaxis|inflammatory response|neutrophil degranulation|G protein-coupled receptor binding|secretory granule membrane|cytokine-mediated signaling pathway|positive regulation of cy…	path:hsa04015,path:hsa04080,path:hsa05150	Rap1 signaling pathway|Neuroactive ligand-receptor interaction|Staphylococcus aureus infection
TAT-AS1	0	0.725191888533924	0.754	0.012	0	11	62.833	ENSG00000260886	--	lncRNA	TAT antisense RNA 1 [Source:HGNC Symbol;Acc:HGNC:51369]
WFDC1	0	0.720292686750532	0.255	0.004	0	9	63.75	ENSG00000103175	58189	protein_coding	WAP four-disulfide core domain 1 [Source:HGNC Symbol;Acc:HGNC:15466]		GO:0005576,GO:0005615,GO:0010951,GO:0030414,GO:0004867,GO:0010466,GO:0003674,GO:0030308,GO:0001558,GO:0032355,GO:0042493,GO:0050680,GO:0050728,GO:0061045	extracellular region|extracellular space|negative regulation of endopeptidase activity|peptidase inhibitor activity|serine-type endopeptidase inhibitor activity|negative regulation of peptidase activity|molecular_function|negative regulation of cell growth|regulation of cell growth|response to estradiol|response to drug|negative regulation of epithelial cell proliferation|negative regulation of i…
OTOA	0	0.71970816995001	0.411	0.031	0	1	13.258	ENSG00000155719	146183	protein_coding	otoancorin [Source:HGNC Symbol;Acc:HGNC:16378]		GO:0016020,GO:0005886,GO:0005576,GO:0031225,GO:0009986,GO:0007605,GO:0016324,GO:0007160,GO:0019226	membrane|plasma membrane|extracellular region|anchored component of membrane|cell surface|sensory perception of sound|apical plasma membrane|cell-matrix adhesion|transmission of nerve impulse
SIRPG	0	0.71757924803326	0.298	0.02	0	7	14.9	ENSG00000089012	55423	protein_coding	signal regulatory protein gamma [Source:HGNC Symbol;Acc:HGNC:15757]		GO:0016020,GO:0016021,GO:0007155,GO:0005515,GO:0050900,GO:0005886,GO:0050870,GO:0008284,GO:0007267,GO:0022409,GO:0050766,GO:0008285,GO:0035556	membrane|integral component of membrane|cell adhesion|protein binding|leukocyte migration|plasma membrane|positive regulation of T cell activation|positive regulation of cell population proliferation|cell-cell signaling|positive regulation of cell-cell adhesion|positive regulation of phagocytosis|negative regulation of cell population proliferation|intracellular signal transduction	path:hsa04380	Osteoclast differentiation
SLCO1B3	0	0.703156080052201	0.726	0.016	0	11	45.375	ENSG00000111700	28234	protein_coding	solute carrier organic anion transporter family member 1B3 [Source:HGNC Symbol;Acc:HGNC:10961]		GO:0016020,GO:0016021,GO:0055085,GO:0006811,GO:0005886,GO:0005215,GO:0015125,GO:0015347,GO:0015721,GO:0043252,GO:0005887,GO:0016323,GO:0008514,GO:0015711,GO:0005515	membrane|integral component of membrane|transmembrane transport|ion transport|plasma membrane|transporter activity|bile acid transmembrane transporter activity|sodium-independent organic anion transmembrane transporter activity|bile acid and bile salt transport|sodium-independent organic anion transport|integral component of plasma membrane|basolateral plasma membrane|organic anion transmembrane …	path:hsa04976	Bile secretion
SOX18	0	0.691905826094244	0.472	0.009	0	10	52.444	ENSG00000203883	54345	protein_coding	SRY-box transcription factor 18 [Source:HGNC Symbol;Acc:HGNC:11194]	HMG	GO:0045944,GO:0003151,GO:0045893,GO:0005634,GO:0003677,GO:0000981,GO:0006355,GO:0030154,GO:0044798,GO:0000790,GO:0001228,GO:0035050,GO:0001525,GO:0044212,GO:0000122,GO:0045892,GO:0061028,GO:0001947,GO:0000978,GO:0001944,GO:0001570,GO:0042789,GO:0022405,GO:0043534,GO:0003700,GO:0043565,GO:0001568,GO:0001701,GO:0001942,GO:0001945,GO:0001946,GO:0007507,GO:0048469,GO:0048866,GO:0060214,GO:0060836,GO:…	positive regulation of transcription by RNA polymerase II|outflow tract morphogenesis|positive regulation of transcription, DNA-templated|nucleus|DNA binding|DNA-binding transcription factor activity, RNA polymerase II-specific|regulation of transcription, DNA-templated|cell differentiation|nuclear transcription factor complex|nuclear chromatin|DNA-binding transcription activator activity, RNA po…
FOXS1	0	0.691668534170949	0.368	0.006	0	9	61.333	ENSG00000179772	2307	protein_coding	forkhead box S1 [Source:HGNC Symbol;Acc:HGNC:3735]	Fork head	GO:0005634,GO:0006355,GO:0003677,GO:0003700,GO:0043565,GO:0000981,GO:0030154,GO:0006357,GO:0000790,GO:0009653,GO:0043433,GO:0045892,GO:0001568,GO:0000978,GO:0001227,GO:0000122,GO:0040018,GO:0050885	nucleus|regulation of transcription, DNA-templated|DNA binding|DNA-binding transcription factor activity|sequence-specific DNA binding|DNA-binding transcription factor activity, RNA polymerase II-specific|cell differentiation|regulation of transcription by RNA polymerase II|nuclear chromatin|anatomical structure morphogenesis|negative regulation of DNA-binding transcription factor activity|negati…
FPR3	0	0.684483747843366	0.442	0.035	0	1	12.629	ENSG00000187474	2359	protein_coding	formyl peptide receptor 3 [Source:HGNC Symbol;Acc:HGNC:3828]		GO:0016020,GO:0016021,GO:0004930,GO:0007186,GO:0005886,GO:0007165,GO:0004982,GO:0006935,GO:0006954,GO:0007204,GO:0007200,GO:0002430	membrane|integral component of membrane|G protein-coupled receptor activity|G protein-coupled receptor signaling pathway|plasma membrane|signal transduction|N-formyl peptide receptor activity|chemotaxis|inflammatory response|positive regulation of cytosolic calcium ion concentration|phospholipase C-activating G protein-coupled receptor signaling pathway|complement receptor mediated signaling path…	path:hsa04080,path:hsa05150	Neuroactive ligand-receptor interaction|Staphylococcus aureus infection
CSF2RA	0	0.667232192409018	0.433	0.072	0	6	6.014	ENSG00000198223	1438	protein_coding	colony stimulating factor 2 receptor alpha subunit [Source:HGNC Symbol;Acc:HGNC:2435]		GO:0016020,GO:0016021,GO:0005886,GO:0005515,GO:0005576,GO:0004896,GO:0009897,GO:0043235,GO:0044267,GO:0000165,GO:0005887,GO:0038023,GO:0019221,GO:0019955	membrane|integral component of membrane|plasma membrane|protein binding|extracellular region|cytokine receptor activity|external side of plasma membrane|receptor complex|cellular protein metabolic process|MAPK cascade|integral component of plasma membrane|signaling receptor activity|cytokine-mediated signaling pathway|cytokine binding	path:hsa04060,path:hsa04630,path:hsa04640,path:hsa05200	Cytokine-cytokine receptor interaction|Jak-STAT signaling pathway|Hematopoietic cell lineage|Pathways in cancer
F13A1	0	0.663271764567614	0.321	0.035	0	1	9.171	ENSG00000124491	2162	protein_coding	coagulation factor XIII A chain [Source:HGNC Symbol;Acc:HGNC:3531]		GO:0005737,GO:0046872,GO:0016740,GO:0016746,GO:0005576,GO:0003810,GO:0018149,GO:0007596,GO:0007599,GO:0072562,GO:0062023,GO:0072378,GO:0002576,GO:0031093,GO:0019221	cytoplasm|metal ion binding|transferase activity|transferase activity, transferring acyl groups|extracellular region|protein-glutamine gamma-glutamyltransferase activity|peptide cross-linking|blood coagulation|hemostasis|blood microparticle|collagen-containing extracellular matrix|blood coagulation, fibrin clot formation|platelet degranulation|platelet alpha granule lumen|cytokine-mediated signal…	path:hsa04610	Complement and coagulation cascades
NAT8	0	0.63290674239978	0.576	0.069	0	2	8.348	ENSG00000144035	9027	protein_coding	N-acetyltransferase 8 (putative) [Source:HGNC Symbol;Acc:HGNC:18069]		GO:0016020,GO:0016021,GO:0016740,GO:0043066,GO:0005783,GO:0005789,GO:0016746,GO:0008080,GO:0005515,GO:0010628,GO:0044267,GO:0006749,GO:0005793,GO:0033116,GO:0042493,GO:0050435,GO:0004468,GO:0047198,GO:0018003	membrane|integral component of membrane|transferase activity|negative regulation of apoptotic process|endoplasmic reticulum|endoplasmic reticulum membrane|transferase activity, transferring acyl groups|N-acetyltransferase activity|protein binding|positive regulation of gene expression|cellular protein metabolic process|glutathione metabolic process|endoplasmic reticulum-Golgi intermediate compart…	path:hsa00480	Glutathione metabolism
TNFRSF17	0	0.625617971461212	0.617	0.016	0	12	38.562	ENSG00000048462	608	protein_coding	TNF receptor superfamily member 17 [Source:HGNC Symbol;Acc:HGNC:11913]		GO:0016020,GO:0016021,GO:0007165,GO:0005886,GO:0002376,GO:0002250,GO:0038023,GO:0033209,GO:0012505,GO:0007275,GO:0002260	membrane|integral component of membrane|signal transduction|plasma membrane|immune system process|adaptive immune response|signaling receptor activity|tumor necrosis factor-mediated signaling pathway|endomembrane system|multicellular organism development|lymphocyte homeostasis	path:hsa04060,path:hsa04672	Cytokine-cytokine receptor interaction|Intestinal immune network for IgA production
LILRB5	0	0.608030551290855	0.351	0.025	0	1	14.04	ENSG00000105609	10990	protein_coding	leukocyte immunoglobulin like receptor B5 [Source:HGNC Symbol;Acc:HGNC:6609]		GO:0016020,GO:0016021,GO:0002376,GO:0002250,GO:0007166,GO:0004888,GO:0006952	membrane|integral component of membrane|immune system process|adaptive immune response|cell surface receptor signaling pathway|transmembrane signaling receptor activity|defense response	path:hsa04380	Osteoclast differentiation
POU2AF1	0	0.58557769410287	0.633	0.025	0	12	25.32	ENSG00000110777	5450	protein_coding	POU class 2 homeobox associating factor 1 [Source:HGNC Symbol;Acc:HGNC:9211]		GO:0005634,GO:0005515,GO:0003713,GO:0006366,GO:0003712,GO:0045944,GO:0000979,GO:0006959,GO:0000978,GO:0090575,GO:0003677	nucleus|protein binding|transcription coactivator activity|transcription by RNA polymerase II|transcription coregulator activity|positive regulation of transcription by RNA polymerase II|RNA polymerase II core promoter sequence-specific DNA binding|humoral immune response|RNA polymerase II proximal promoter sequence-specific DNA binding|RNA polymerase II transcription factor complex|DNA binding
JSRP1	0	0.563099681210983	0.521	0.025	0	12	20.84	ENSG00000167476	105372240	protein_coding	junctional sarcoplasmic reticulum protein 1 [Source:HGNC Symbol;Acc:HGNC:24963]		GO:0016020,GO:0005783,GO:0005789,GO:0016529,GO:0003009,GO:0033017,GO:0060314	membrane|endoplasmic reticulum|endoplasmic reticulum membrane|sarcoplasmic reticulum|skeletal muscle contraction|sarcoplasmic reticulum membrane|regulation of ryanodine-sensitive calcium-release channel activity
FGF19	0	0.563037959778864	0.29	0.025	0	2	11.6	ENSG00000162344	9965	protein_coding	fibroblast growth factor 19 [Source:HGNC Symbol;Acc:HGNC:3675]		GO:0008083,GO:0005576,GO:0005104,GO:0008543,GO:0005515,GO:0001934,GO:0000165,GO:0070374,GO:0007399,GO:0010629,GO:0051897,GO:0046330,GO:0046326,GO:0008284,GO:0070858	growth factor activity|extracellular region|fibroblast growth factor receptor binding|fibroblast growth factor receptor signaling pathway|protein binding|positive regulation of protein phosphorylation|MAPK cascade|positive regulation of ERK1 and ERK2 cascade|nervous system development|negative regulation of gene expression|positive regulation of protein kinase B signaling|positive regulation of J…	path:hsa04010,path:hsa04014,path:hsa04015,path:hsa04151,path:hsa04810,path:hsa05200,path:hsa05218,path:hsa05224,path:hsa05226	MAPK signaling pathway|Ras signaling pathway|Rap1 signaling pathway|PI3K-Akt signaling pathway|Regulation of actin cytoskeleton|Pathways in cancer|Melanoma|Breast cancer|Gastric cancer
TNFRSF17	0	0.56093357710092	0.605	0.02	0	13	30.25	ENSG00000048462	608	protein_coding	TNF receptor superfamily member 17 [Source:HGNC Symbol;Acc:HGNC:11913]		GO:0016020,GO:0016021,GO:0007165,GO:0005886,GO:0002376,GO:0002250,GO:0038023,GO:0033209,GO:0012505,GO:0007275,GO:0002260	membrane|integral component of membrane|signal transduction|plasma membrane|immune system process|adaptive immune response|signaling receptor activity|tumor necrosis factor-mediated signaling pathway|endomembrane system|multicellular organism development|lymphocyte homeostasis	path:hsa04060,path:hsa04672	Cytokine-cytokine receptor interaction|Intestinal immune network for IgA production
JSRP1	0	0.556007653582415	0.579	0.028	0	13	20.679	ENSG00000167476	105372240	protein_coding	junctional sarcoplasmic reticulum protein 1 [Source:HGNC Symbol;Acc:HGNC:24963]		GO:0016020,GO:0005783,GO:0005789,GO:0016529,GO:0003009,GO:0033017,GO:0060314	membrane|endoplasmic reticulum|endoplasmic reticulum membrane|sarcoplasmic reticulum|skeletal muscle contraction|sarcoplasmic reticulum membrane|regulation of ryanodine-sensitive calcium-release channel activity
F2RL3	0	0.542303639689838	0.307	0.007	0	10	43.857	ENSG00000127533	9002	protein_coding	F2R like thrombin or trypsin receptor 3 [Source:HGNC Symbol;Acc:HGNC:3540]		GO:0016020,GO:0016021,GO:0004930,GO:0007186,GO:0005886,GO:0007165,GO:0007596,GO:0015057,GO:0070493,GO:0005576,GO:0005887,GO:0007599,GO:0009611,GO:0030168,GO:0035025,GO:0051482,GO:0051281,GO:0060155,GO:0007200	membrane|integral component of membrane|G protein-coupled receptor activity|G protein-coupled receptor signaling pathway|plasma membrane|signal transduction|blood coagulation|thrombin-activated receptor activity|thrombin-activated receptor signaling pathway|extracellular region|integral component of plasma membrane|hemostasis|response to wounding|platelet activation|positive regulation of Rho pro…	path:hsa04015,path:hsa04080,path:hsa04610,path:hsa04611,path:hsa05200	Rap1 signaling pathway|Neuroactive ligand-receptor interaction|Complement and coagulation cascades|Platelet activation|Pathways in cancer
CARMN	0	0.541804771019628	0.277	0.005	0	9	55.4	ENSG00000249669	--	lncRNA	cardiac mesoderm enhancer-associated non-coding RNA [Source:HGNC Symbol;Acc:HGNC:42872]
DHRS2	0	0.533962412918762	0.713	0.024	0	11	29.708	ENSG00000100867	10202	protein_coding	dehydrogenase/reductase 2 [Source:HGNC Symbol;Acc:HGNC:18349]		GO:0005634,GO:0016491,GO:0005739,GO:0055114,GO:0005737,GO:0043066,GO:0005759,GO:0005515,GO:0008207,GO:0008285,GO:0034599,GO:0005635,GO:0009636,GO:0043011,GO:0004090	nucleus|oxidoreductase activity|mitochondrion|oxidation-reduction process|cytoplasm|negative regulation of apoptotic process|mitochondrial matrix|protein binding|C21-steroid hormone metabolic process|negative regulation of cell population proliferation|cellular response to oxidative stress|nuclear envelope|response to toxic substance|myeloid dendritic cell differentiation|carbonyl reductase (NADP…
MUC5B	0	0.528084787099396	0.373	0.01	0	8	37.3	ENSG00000117983	727897	protein_coding	mucin 5B, oligomeric mucus/gel-forming [Source:HGNC Symbol;Acc:HGNC:7516]		GO:0043231,GO:0005615,GO:0005576,GO:0005886,GO:0005515,GO:0070062,GO:0002223,GO:0005796,GO:0016266	intracellular membrane-bounded organelle|extracellular space|extracellular region|plasma membrane|protein binding|extracellular exosome|stimulatory C-type lectin receptor signaling pathway|Golgi lumen|O-glycan processing	path:hsa04657,path:hsa04970	IL-17 signaling pathway|Salivary secretion
SLAMF8	0	0.514508589945047	0.361	0.038	0	1	9.5	ENSG00000158714	56833	protein_coding	SLAM family member 8 [Source:HGNC Symbol;Acc:HGNC:21391]		GO:0016020,GO:0016021,GO:0009986,GO:0042742,GO:0038023,GO:0042802,GO:0035690,GO:0002232,GO:0043549,GO:0060266,GO:0045577,GO:0090027,GO:0090383,GO:0010760,GO:0033860,GO:1902623,GO:2000509,GO:0002336	membrane|integral component of membrane|cell surface|defense response to bacterium|signaling receptor activity|identical protein binding|cellular response to drug|leukocyte chemotaxis involved in inflammatory response|regulation of kinase activity|negative regulation of respiratory burst involved in inflammatory response|regulation of B cell differentiation|negative regulation of monocyte chemota…
PDE1A	0	0.513703757051158	0.317	0.005	0	9	63.4	ENSG00000115252	5136	protein_coding	phosphodiesterase 1A [Source:HGNC Symbol;Acc:HGNC:8774]		GO:0046872,GO:0016787,GO:0007165,GO:0008081,GO:0004114,GO:0005516,GO:0005829,GO:0043025,GO:0007186,GO:0004117,GO:0048101,GO:0034391,GO:0046069,GO:0048660,GO:0005634,GO:0005737	metal ion binding|hydrolase activity|signal transduction|phosphoric diester hydrolase activity|3',5'-cyclic-nucleotide phosphodiesterase activity|calmodulin binding|cytosol|neuronal cell body|G protein-coupled receptor signaling pathway|calmodulin-dependent cyclic-nucleotide phosphodiesterase activity|calcium- and calmodulin-regulated 3',5'-cyclic-GMP phosphodiesterase activity|regulation of smoo…	path:hsa00230,path:hsa04020,path:hsa04740,path:hsa04742,path:hsa04924,path:hsa05032	Purine metabolism|Calcium signaling pathway|Olfactory transduction|Taste transduction|Renin secretion|Morphine addiction
HSPB2	0	0.512813272000441	0.331	0.005	0	9	66.2	ENSG00000170276	3316	protein_coding	heat shock protein family B (small) member 2 [Source:HGNC Symbol;Acc:HGNC:5247]		GO:0005634,GO:0005737,GO:0043085,GO:0005515,GO:0006986,GO:0005829,GO:0008047	nucleus|cytoplasm|positive regulation of catalytic activity|protein binding|response to unfolded protein|cytosol|enzyme activator activity	path:hsa05205	Proteoglycans in cancer
LINC01554	0	0.507992554850612	0.657	0.016	0	11	41.062	ENSG00000236882	--	lncRNA	long intergenic non-protein coding RNA 1554 [Source:HGNC Symbol;Acc:HGNC:24687]
PRR16	0	0.482799742868921	0.306	0.006	0	9	51	ENSG00000184838	51334	protein_coding	proline rich 16 [Source:HGNC Symbol;Acc:HGNC:29654]		GO:0005515,GO:0045727,GO:0045793	protein binding|positive regulation of translation|positive regulation of cell size
FCRL5	0	0.482764084443981	0.577	0.016	0	12	36.062	ENSG00000143297	83416	protein_coding	Fc receptor like 5 [Source:HGNC Symbol;Acc:HGNC:18508]		GO:0016020,GO:0016021,GO:0005886,GO:0009986,GO:0043235	membrane|integral component of membrane|plasma membrane|cell surface|receptor complex
HAL	0	0.469113250195217	0.47	0.05	0	2	9.4	ENSG00000084110	3034	protein_coding	histidine ammonia-lyase [Source:HGNC Symbol;Acc:HGNC:4806]		GO:0005737,GO:0003824,GO:0016829,GO:0005829,GO:0006548,GO:0016841,GO:0006547,GO:0019556,GO:0019557,GO:0004397	cytoplasm|catalytic activity|lyase activity|cytosol|histidine catabolic process|ammonia-lyase activity|histidine metabolic process|histidine catabolic process to glutamate and formamide|histidine catabolic process to glutamate and formate|histidine ammonia-lyase activity	path:hsa00340	Histidine metabolism
ZBP1	0	0.452115351860262	0.511	0.026	0	12	19.654	ENSG00000124256	81030	protein_coding	Z-DNA binding protein 1 [Source:HGNC Symbol;Acc:HGNC:16176]		GO:0003677,GO:0005515,GO:0002376,GO:0045087,GO:0005634,GO:0005829,GO:0008150,GO:0060340,GO:0005737,GO:0032481,GO:0032479,GO:0003692	DNA binding|protein binding|immune system process|innate immune response|nucleus|cytosol|biological_process|positive regulation of type I interferon-mediated signaling pathway|cytoplasm|positive regulation of type I interferon production|regulation of type I interferon production|left-handed Z-DNA binding	path:hsa04217,path:hsa04623	Necroptosis|Cytosolic DNA-sensing pathway
HGFAC	0	0.444634958055028	0.638	0.017	0	11	37.529	ENSG00000109758	3083	protein_coding	HGF activator [Source:HGNC Symbol;Acc:HGNC:4894]		GO:0005615,GO:0016787,GO:0005576,GO:0008233,GO:0006508,GO:0004252,GO:0008236,GO:0005829,GO:0005791,GO:0005737	extracellular space|hydrolase activity|extracellular region|peptidase activity|proteolysis|serine-type endopeptidase activity|serine-type peptidase activity|cytosol|rough endoplasmic reticulum|cytoplasm
FCRL5	0	0.440236028395806	0.576	0.02	0	13	28.8	ENSG00000143297	83416	protein_coding	Fc receptor like 5 [Source:HGNC Symbol;Acc:HGNC:18508]		GO:0016020,GO:0016021,GO:0005886,GO:0009986,GO:0043235	membrane|integral component of membrane|plasma membrane|cell surface|receptor complex
ZBP1	0	0.436614079761128	0.575	0.028	0	13	20.536	ENSG00000124256	81030	protein_coding	Z-DNA binding protein 1 [Source:HGNC Symbol;Acc:HGNC:16176]		GO:0003677,GO:0005515,GO:0002376,GO:0045087,GO:0005634,GO:0005829,GO:0008150,GO:0060340,GO:0005737,GO:0032481,GO:0032479,GO:0003692	DNA binding|protein binding|immune system process|innate immune response|nucleus|cytosol|biological_process|positive regulation of type I interferon-mediated signaling pathway|cytoplasm|positive regulation of type I interferon production|regulation of type I interferon production|left-handed Z-DNA binding	path:hsa04217,path:hsa04623	Necroptosis|Cytosolic DNA-sensing pathway
ARHGEF15	0	0.436177626117087	0.363	0.007	0	10	51.857	ENSG00000198844	22899	protein_coding	Rho guanine nucleotide exchange factor 15 [Source:HGNC Symbol;Acc:HGNC:15590]		GO:0005737,GO:0005089,GO:0035023,GO:0043547,GO:0042995,GO:0005515,GO:0005096,GO:0005085,GO:0030425,GO:0061299,GO:2000297,GO:0050790,GO:0051496	cytoplasm|Rho guanyl-nucleotide exchange factor activity|regulation of Rho protein signal transduction|positive regulation of GTPase activity|cell projection|protein binding|GTPase activator activity|guanyl-nucleotide exchange factor activity|dendrite|retina vasculature morphogenesis in camera-type eye|negative regulation of synapse maturation|regulation of catalytic activity|positive regulation …
TMEM233	0	0.427336869326599	0.338	0.007	0	10	48.286	ENSG00000224982	387890	protein_coding	transmembrane protein 233 [Source:HGNC Symbol;Acc:HGNC:37219]		GO:0016020,GO:0016021	membrane|integral component of membrane
BCL6B	0	0.419696397712908	0.35	0.007	0	10	50	ENSG00000161940	255877	protein_coding	BCL6B transcription repressor [Source:HGNC Symbol;Acc:HGNC:1002]	ZBTB	GO:0003676,GO:0005634,GO:0046872,GO:0000122,GO:0006357,GO:0000977,GO:0003677,GO:0000981,GO:0001227,GO:0050727,GO:0042127,GO:0042092,GO:0005515	nucleic acid binding|nucleus|metal ion binding|negative regulation of transcription by RNA polymerase II|regulation of transcription by RNA polymerase II|RNA polymerase II regulatory region sequence-specific DNA binding|DNA binding|DNA-binding transcription factor activity, RNA polymerase II-specific|DNA-binding transcription repressor activity, RNA polymerase II-specific|regulation of inflammato…
CCR1	0	0.413150476674984	0.282	0.029	0	1	9.724	ENSG00000163823	1230	protein_coding	C-C motif chemokine receptor 1 [Source:HGNC Symbol;Acc:HGNC:1602]		GO:0016020,GO:0016021,GO:0004930,GO:0007186,GO:0006887,GO:0005886,GO:0005515,GO:0007165,GO:0006955,GO:0006816,GO:0004950,GO:0016493,GO:0006935,GO:0006954,GO:0070098,GO:0090026,GO:0009897,GO:0004435,GO:0005737,GO:0060326,GO:0051928,GO:0070374,GO:0005887,GO:0010629,GO:0007155,GO:0007166,GO:0009611,GO:0019221,GO:0030335,GO:0019956,GO:0019957,GO:0007204,GO:0019722,GO:0002407,GO:0007267,GO:0045672,GO:…	membrane|integral component of membrane|G protein-coupled receptor activity|G protein-coupled receptor signaling pathway|exocytosis|plasma membrane|protein binding|signal transduction|immune response|calcium ion transport|chemokine receptor activity|C-C chemokine receptor activity|chemotaxis|inflammatory response|chemokine-mediated signaling pathway|positive regulation of monocyte chemotaxis|exte…	path:hsa04060,path:hsa04062,path:hsa05163,path:hsa05167	Cytokine-cytokine receptor interaction|Chemokine signaling pathway|Human cytomegalovirus infection|Kaposi sarcoma-associated herpesvirus infection
EPB41L3	0	0.385405011969618	0.283	0.027	0	1	10.481	ENSG00000082397	23136	protein_coding	erythrocyte membrane protein band 4.1 like 3 [Source:HGNC Symbol;Acc:HGNC:3380]		GO:0008360,GO:0005737,GO:0016020,GO:0003779,GO:0005886,GO:0005198,GO:0005856,GO:0008092,GO:0006915,GO:0030054,GO:0001558,GO:0007010,GO:0007016,GO:0030866,GO:0005911,GO:0005515,GO:0005829,GO:0008150,GO:0031032,GO:0072659,GO:0005200,GO:0044224,GO:0048812,GO:0043217,GO:0002175,GO:0030913,GO:0033270,GO:0030673,GO:0071205,GO:0030865,GO:0014069,GO:0016021	regulation of cell shape|cytoplasm|membrane|actin binding|plasma membrane|structural molecule activity|cytoskeleton|cytoskeletal protein binding|apoptotic process|cell junction|regulation of cell growth|cytoskeleton organization|cytoskeletal anchoring at plasma membrane|cortical actin cytoskeleton organization|cell-cell junction|protein binding|cytosol|biological_process|actomyosin structure orga…
SLC25A47	0	0.378249586340142	0.3	0.039	0	2	7.692	ENSG00000140107	283600	protein_coding	solute carrier family 25 member 47 [Source:HGNC Symbol;Acc:HGNC:20115]		GO:0016020,GO:0016021,GO:0022857,GO:0055085,GO:0005743,GO:0005739,GO:1902616,GO:0015227,GO:0006844	membrane|integral component of membrane|transmembrane transporter activity|transmembrane transport|mitochondrial inner membrane|mitochondrion|acyl carnitine transmembrane transport|acyl carnitine transmembrane transporter activity|acyl carnitine transport
THRSP	0	0.350960536282835	0.498	0.012	0	11	41.5	ENSG00000151365	7069	protein_coding	thyroid hormone responsive [Source:HGNC Symbol;Acc:HGNC:11800]		GO:0005634,GO:0005737,GO:0005654,GO:0006629,GO:0005829,GO:0042802,GO:0006853,GO:0042803,GO:0009617,GO:0010866,GO:0046890	nucleus|cytoplasm|nucleoplasm|lipid metabolic process|cytosol|identical protein binding|carnitine shuttle|protein homodimerization activity|response to bacterium|regulation of triglyceride biosynthetic process|regulation of lipid biosynthetic process
SHROOM4	0	0.349361686852929	0.313	0.007	0	10	44.714	ENSG00000158352	57477	protein_coding	shroom family member 4 [Source:HGNC Symbol;Acc:HGNC:29215]		GO:0005737,GO:0003779,GO:0051015,GO:0005856,GO:0007275,GO:0030864,GO:0007015,GO:0001725,GO:0016324,GO:0005912,GO:0030036,GO:0009925,GO:0009898,GO:0007420,GO:0005884,GO:0050890,GO:0015629,GO:0045159,GO:0043296,GO:0005515	cytoplasm|actin binding|actin filament binding|cytoskeleton|multicellular organism development|cortical actin cytoskeleton|actin filament organization|stress fiber|apical plasma membrane|adherens junction|actin cytoskeleton organization|basal plasma membrane|cytoplasmic side of plasma membrane|brain development|actin filament|cognition|actin cytoskeleton|myosin II binding|apical junction complex|…
TMC5	0	0.337632720942657	0.366	0.007	0	8	52.286	ENSG00000103534	79838	protein_coding	transmembrane channel like 5 [Source:HGNC Symbol;Acc:HGNC:22999]		GO:0016020,GO:0016021,GO:0005887,GO:0034220,GO:0006811,GO:0055085,GO:0070062,GO:0005216,GO:0008381	membrane|integral component of membrane|integral component of plasma membrane|ion transmembrane transport|ion transport|transmembrane transport|extracellular exosome|ion channel activity|mechanosensitive ion channel activity
GATM-AS1	0	0.336222241614317	0.299	0.024	0	2	12.458	--	--	--	--	--	--	--	--	--
C11orf53	0	0.335000348018307	0.297	0.002	0	8	148.5	ENSG00000150750	341032	protein_coding	chromosome 11 open reading frame 53 [Source:HGNC Symbol;Acc:HGNC:30527]
SHBG	0	0.330298093341523	0.307	0.032	0	2	9.594	ENSG00000129214	6462	protein_coding	sex hormone binding globulin [Source:HGNC Symbol;Acc:HGNC:10839]		GO:0005576,GO:0008289,GO:0005515,GO:0070062,GO:0005496,GO:0005497	extracellular region|lipid binding|protein binding|extracellular exosome|steroid binding|androgen binding
FGFR2	0	0.305712120123105	0.289	0.016	0	2	18.062	ENSG00000066468	2263	protein_coding	fibroblast growth factor receptor 2 [Source:HGNC Symbol;Acc:HGNC:3689]		GO:0005634,GO:0005737,GO:0016020,GO:0016021,GO:0043231,GO:0000166,GO:0004672,GO:0005524,GO:0016301,GO:0016740,GO:0006468,GO:0016310,GO:0005654,GO:0008284,GO:0005794,GO:0004713,GO:0004714,GO:0042803,GO:0005886,GO:0005515,GO:0005576,GO:0006915,GO:0031410,GO:0030177,GO:0060348,GO:0009986,GO:0008543,GO:0005887,GO:0005007,GO:0007169,GO:0043235,GO:0000122,GO:0008201,GO:0007409,GO:0045944,GO:0062023,GO:…	nucleus|cytoplasm|membrane|integral component of membrane|intracellular membrane-bounded organelle|nucleotide binding|protein kinase activity|ATP binding|kinase activity|transferase activity|protein phosphorylation|phosphorylation|nucleoplasm|positive regulation of cell population proliferation|Golgi apparatus|protein tyrosine kinase activity|transmembrane receptor protein tyrosine kinase activit…	path:hsa01521,path:hsa04010,path:hsa04014,path:hsa04015,path:hsa04144,path:hsa04151,path:hsa04550,path:hsa04810,path:hsa05200,path:hsa05215,path:hsa05226,path:hsa05230	EGFR tyrosine kinase inhibitor resistance|MAPK signaling pathway|Ras signaling pathway|Rap1 signaling pathway|Endocytosis|PI3K-Akt signaling pathway|Signaling pathways regulating pluripotency of stem cells|Regulation of actin cytoskeleton|Pathways in cancer|Prostate cancer|Gastric cancer|Central carbon metabolism in cancer
GALNT15	0	0.301530355360375	0.258	0.004	0	10	64.5	ENSG00000131386	117248	protein_coding	polypeptide N-acetylgalactosaminyltransferase 15 [Source:HGNC Symbol;Acc:HGNC:21531]		GO:0016020,GO:0016021,GO:0046872,GO:0016740,GO:0030246,GO:0016757,GO:0005794,GO:0000139,GO:0006486,GO:0016266,GO:0030133,GO:0004653	membrane|integral component of membrane|metal ion binding|transferase activity|carbohydrate binding|transferase activity, transferring glycosyl groups|Golgi apparatus|Golgi membrane|protein glycosylation|O-glycan processing|transport vesicle|polypeptide N-acetylgalactosaminyltransferase activity	path:hsa00512	Mucin type O-glycan biosynthesis
C6orf141	0	0.251214987020072	0.285	0.008	0	8	35.625	ENSG00000197261	135398	protein_coding	chromosome 6 open reading frame 141 [Source:HGNC Symbol;Acc:HGNC:21351]
CYP1A2	0	0.236711277897428	0.339	0.007	0	11	48.429	ENSG00000140505	1544	protein_coding	cytochrome P450 family 1 subfamily A member 2 [Source:HGNC Symbol;Acc:HGNC:2596]		GO:0016020,GO:0046872,GO:0004497,GO:0016491,GO:0055114,GO:0005783,GO:0005789,GO:0031090,GO:0043231,GO:0016829,GO:0006629,GO:0006631,GO:0008202,GO:0005506,GO:0016705,GO:0020037,GO:0022900,GO:0008203,GO:0016712,GO:0070330,GO:0006805,GO:0009055,GO:0019899,GO:0019369,GO:0042572,GO:0008210,GO:0101020,GO:0101021,GO:0017144,GO:0019373,GO:0042759,GO:0097267,GO:0032451,GO:0034875,GO:0006706,GO:0006725,GO:…	membrane|metal ion binding|monooxygenase activity|oxidoreductase activity|oxidation-reduction process|endoplasmic reticulum|endoplasmic reticulum membrane|organelle membrane|intracellular membrane-bounded organelle|lyase activity|lipid metabolic process|fatty acid metabolic process|steroid metabolic process|iron ion binding|oxidoreductase activity, acting on paired donors, with incorporation or r…	path:hsa00140,path:hsa00232,path:hsa00380,path:hsa00591,path:hsa00830,path:hsa00980,path:hsa00982,path:hsa05204	Steroid hormone biosynthesis|Caffeine metabolism|Tryptophan metabolism|Linoleic acid metabolism|Retinol metabolism|Metabolism of xenobiotics by cytochrome P450|Drug metabolism - cytochrome P450|Chemical carcinogenesis
GDA	0	0.219568889581085	0.291	0.037	0	2	7.865	ENSG00000119125	9615	protein_coding	guanine deaminase [Source:HGNC Symbol;Acc:HGNC:4212]		GO:0008270,GO:0016787,GO:0008892,GO:0006147,GO:0046872,GO:0016810,GO:0005829,GO:0006139,GO:0007399,GO:0005622,GO:0006195,GO:0046098	zinc ion binding|hydrolase activity|guanine deaminase activity|guanine catabolic process|metal ion binding|hydrolase activity, acting on carbon-nitrogen (but not peptide) bonds|cytosol|nucleobase-containing compound metabolic process|nervous system development|intracellular|purine nucleotide catabolic process|guanine metabolic process	path:hsa00230	Purine metabolism
GPR37	0	0.197069420718284	0.314	0.042	0	2	7.476	ENSG00000170775	2861	protein_coding	G protein-coupled receptor 37 [Source:HGNC Symbol;Acc:HGNC:4494]		GO:0016020,GO:0016021,GO:0004930,GO:0007186,GO:0005783,GO:0005789,GO:0005886,GO:0005515,GO:0007165,GO:0043235,GO:0005887,GO:0007193,GO:0043410,GO:0008528,GO:0030544,GO:0031072,GO:0031625,GO:0036505,GO:0042277,GO:0031987,GO:0042416,GO:0045964,GO:1903206,GO:0000151	membrane|integral component of membrane|G protein-coupled receptor activity|G protein-coupled receptor signaling pathway|endoplasmic reticulum|endoplasmic reticulum membrane|plasma membrane|protein binding|signal transduction|receptor complex|integral component of plasma membrane|adenylate cyclase-inhibiting G protein-coupled receptor signaling pathway|positive regulation of MAPK cascade|G protei…	path:hsa05012	Parkinson disease
FAM99A	0	0.186886274440817	0.354	0.005	0	11	70.8	ENSG00000205866	--	lncRNA	family with sequence similarity 99 member A [Source:HGNC Symbol;Acc:HGNC:32368]
NOTUM	0	0.183194198673589	0.372	0.018	0	5	20.667	ENSG00000185269	147111	protein_coding	notum, palmitoleoyl-protein carboxylesterase [Source:HGNC Symbol;Acc:HGNC:27106]		GO:0016787,GO:0005576,GO:0016055,GO:0052689,GO:0090090,GO:0044267,GO:0043687,GO:0030178,GO:0005788,GO:0004629,GO:1990699,GO:1990697	hydrolase activity|extracellular region|Wnt signaling pathway|carboxylic ester hydrolase activity|negative regulation of canonical Wnt signaling pathway|cellular protein metabolic process|post-translational protein modification|negative regulation of Wnt signaling pathway|endoplasmic reticulum lumen|phospholipase C activity|palmitoleyl hydrolase activity|protein depalmitoleylation	path:hsa04310	Wnt signaling pathway
SSX5	0	0.177712219972727	0.285	0.005	0	8	57	ENSG00000165583	6758	protein_coding	SSX family member 5 [Source:HGNC Symbol;Acc:HGNC:11339]		GO:0005634,GO:0003676,GO:0006355,GO:0005515,GO:0005622	nucleus|nucleic acid binding|regulation of transcription, DNA-templated|protein binding|intracellular
SSX3	0	0.174334975194009	0.285	0.007	0	8	40.714	ENSG00000165584	10214	protein_coding	SSX family member 3 [Source:HGNC Symbol;Acc:HGNC:11337]		GO:0005634,GO:0003676,GO:0006355,GO:0005515,GO:0005622	nucleus|nucleic acid binding|regulation of transcription, DNA-templated|protein binding|intracellular
DNMT3L	0	0.152112422464858	0.312	0.008	0	11	39	ENSG00000142182	29947	protein_coding	DNA methyltransferase 3 like [Source:HGNC Symbol;Acc:HGNC:2980]		GO:0005634,GO:0046872,GO:0005829,GO:0050790,GO:0043085,GO:0005515,GO:0006349,GO:0030154,GO:0007283,GO:0030234,GO:0019899,GO:0006306,GO:0035098,GO:0048863,GO:0007141,GO:0045892,GO:0043046,GO:1905642,GO:0008047,GO:0032776,GO:1905643	nucleus|metal ion binding|cytosol|regulation of catalytic activity|positive regulation of catalytic activity|protein binding|regulation of gene expression by genetic imprinting|cell differentiation|spermatogenesis|enzyme regulator activity|enzyme binding|DNA methylation|ESC/E(Z) complex|stem cell differentiation|male meiosis I|negative regulation of transcription, DNA-templated|DNA methylation in…
NKD1	0	0.14253749117652	0.338	0.013	0	5	26	ENSG00000140807	85407	protein_coding	NKD inhibitor of WNT signaling pathway 1 [Source:HGNC Symbol;Acc:HGNC:17045]		GO:0090090,GO:0005737,GO:0016020,GO:0046872,GO:0005509,GO:0005886,GO:0005515,GO:0016055,GO:0030178,GO:0045732,GO:2000096,GO:0000159,GO:0030165,GO:0001754,GO:0007525,GO:0090249,GO:1901231,GO:1901233	negative regulation of canonical Wnt signaling pathway|cytoplasm|membrane|metal ion binding|calcium ion binding|plasma membrane|protein binding|Wnt signaling pathway|negative regulation of Wnt signaling pathway|positive regulation of protein catabolic process|positive regulation of Wnt signaling pathway, planar cell polarity pathway|protein phosphatase type 2A complex|PDZ domain binding|eye photo…	path:hsa04310,path:hsa04390	Wnt signaling pathway|Hippo signaling pathway
KRT23	0	0.135856141466692	0.278	0.015	0	5	18.533	ENSG00000108244	25984	protein_coding	keratin 23 [Source:HGNC Symbol;Acc:HGNC:6438]		GO:0005198,GO:0005882,GO:0005829,GO:0031424,GO:0070268	structural molecule activity|intermediate filament|cytosol|keratinization|cornification	path:hsa04915	Estrogen signaling pathway
HORMAD2-AS1	0	0.134276584848827	0.298	0.01	0	11	29.8	ENSG00000227117	--	lncRNA	HORMAD2 and MTMR3 antisense RNA 1 [Source:HGNC Symbol;Acc:HGNC:50729]
SP5	0	0.12102025536763	0.372	0.018	0	5	20.667	ENSG00000204335	389058	protein_coding	Sp5 transcription factor [Source:HGNC Symbol;Acc:HGNC:14529]	zf-C2H2	GO:0003676,GO:0005634,GO:0046872,GO:0003677,GO:0000981,GO:0006357,GO:0000790,GO:0000977,GO:0043565,GO:0000122,GO:0036342,GO:0060349,GO:0071407	nucleic acid binding|nucleus|metal ion binding|DNA binding|DNA-binding transcription factor activity, RNA polymerase II-specific|regulation of transcription by RNA polymerase II|nuclear chromatin|RNA polymerase II regulatory region sequence-specific DNA binding|sequence-specific DNA binding|negative regulation of transcription by RNA polymerase II|post-anal tail morphogenesis|bone morphogenesis|c…
CDHR2	0	0.114638106890209	0.321	0.017	0	5	18.882	ENSG00000074276	54825	protein_coding	cadherin related family member 2 [Source:HGNC Symbol;Acc:HGNC:18231]		GO:0016020,GO:0016021,GO:0005509,GO:0007155,GO:0007156,GO:0005886,GO:0042995,GO:0005515,GO:0030054,GO:0030154,GO:0070062,GO:0005903,GO:0016324,GO:0098609,GO:0030855,GO:0031526,GO:0031528,GO:0044331,GO:0050839,GO:0044214,GO:0032532,GO:0060243,GO:0090675	membrane|integral component of membrane|calcium ion binding|cell adhesion|homophilic cell adhesion via plasma membrane adhesion molecules|plasma membrane|cell projection|protein binding|cell junction|cell differentiation|extracellular exosome|brush border|apical plasma membrane|cell-cell adhesion|epithelial cell differentiation|brush border membrane|microvillus membrane|cell-cell adhesion mediate…
CNTNAP2	0	0.114141090028139	0.344	0.016	0	5	21.5	ENSG00000174469	26047	protein_coding	contactin associated protein like 2 [Source:HGNC Symbol;Acc:HGNC:13830]		GO:0016020,GO:0016021,GO:0007155,GO:0042995,GO:0005515,GO:0030054,GO:0071205,GO:0030424,GO:0048812,GO:0009986,GO:0019899,GO:0005769,GO:0021987,GO:0008076,GO:0005794,GO:0030425,GO:0043025,GO:0019226,GO:0007420,GO:0031175,GO:0007612,GO:0043204,GO:0033010,GO:0044224,GO:0035176,GO:0071109,GO:0030534,GO:0071625,GO:0030673,GO:0045163,GO:0021756,GO:0042297,GO:0008038,GO:0021761,GO:0021794	membrane|integral component of membrane|cell adhesion|cell projection|protein binding|cell junction|protein localization to juxtaparanode region of axon|axon|neuron projection morphogenesis|cell surface|enzyme binding|early endosome|cerebral cortex development|voltage-gated potassium channel complex|Golgi apparatus|dendrite|neuronal cell body|transmission of nerve impulse|brain development|neuron…	path:hsa04514	Cell adhesion molecules (CAMs)
ODAM	0	0.105157508016538	0.289	0.011	0	5	26.273	ENSG00000109205	54959	protein_coding	odontogenic, ameloblast associated [Source:HGNC Symbol;Acc:HGNC:26043]		GO:0005634,GO:0005737,GO:0005615,GO:0005576,GO:0006954,GO:0005515,GO:0043547,GO:0001934,GO:0009611,GO:0010628,GO:0031214,GO:0032956,GO:0042475,GO:0044267,GO:0060054,GO:0071944,GO:0099512	nucleus|cytoplasm|extracellular space|extracellular region|inflammatory response|protein binding|positive regulation of GTPase activity|positive regulation of protein phosphorylation|response to wounding|positive regulation of gene expression|biomineral tissue development|regulation of actin cytoskeleton organization|odontogenesis of dentin-containing tooth|cellular protein metabolic process|posi…
DKK4	0	0.101742594996704	0.269	0.008	0	5	33.625	ENSG00000104371	27121	protein_coding	dickkopf WNT signaling pathway inhibitor 4 [Source:HGNC Symbol;Acc:HGNC:2894]		GO:0005576,GO:0007275,GO:0016055,GO:0005615,GO:0030178,GO:2000272,GO:0090090,GO:0003674,GO:0005575,GO:0039706,GO:0048019,GO:0061170	extracellular region|multicellular organism development|Wnt signaling pathway|extracellular space|negative regulation of Wnt signaling pathway|negative regulation of signaling receptor activity|negative regulation of canonical Wnt signaling pathway|molecular_function|cellular_component|co-receptor binding|receptor antagonist activity|negative regulation of hair follicle placode formation	path:hsa04310	Wnt signaling pathway
TMEM52B	0	0.0834529094388538	0.254	0.013	0	5	19.538	ENSG00000165685	120939	protein_coding	transmembrane protein 52B [Source:HGNC Symbol;Acc:HGNC:26438]		GO:0016020,GO:0016021,GO:0070062,GO:0003674,GO:0008150	membrane|integral component of membrane|extracellular exosome|molecular_function|biological_process
FADS6	0	0.0731524994264261	0.253	0.009	0	5	28.111	ENSG00000172782	283985	protein_coding	fatty acid desaturase 6 [Source:HGNC Symbol;Acc:HGNC:30459]		GO:0006629,GO:0016020,GO:0016021	lipid metabolic process|membrane|integral component of membrane
TRDC	1.0637527818087e-316	1.15867982154504	0.408	0.012	2.73512115258652e-312	14	34	ENSG00000211829	--	TR_C_gene	T cell receptor delta constant [Source:HGNC Symbol;Acc:HGNC:12253]		GO:0009897	external side of plasma membrane
CETP	4.73329375264122e-314	1.79941674236443	0.869	0.053	1.21702448967911e-309	16	16.396	ENSG00000087237	1071	protein_coding	cholesteryl ester transfer protein [Source:HGNC Symbol;Acc:HGNC:1869]		GO:0005615,GO:0042632,GO:0055088,GO:0070328,GO:0006629,GO:0008202,GO:0008289,GO:0005576,GO:0006869,GO:0008203,GO:0120020,GO:0043691,GO:0034364,GO:0031210,GO:0070062,GO:0030301,GO:0034197,GO:0034372,GO:0034375,GO:0015914,GO:0031982,GO:0015485,GO:0005319,GO:0010745,GO:0055091,GO:0034374,GO:0046470,GO:0006641,GO:0005548,GO:0017129,GO:0010874	extracellular space|cholesterol homeostasis|lipid homeostasis|triglyceride homeostasis|lipid metabolic process|steroid metabolic process|lipid binding|extracellular region|lipid transport|cholesterol metabolic process|cholesterol transfer activity|reverse cholesterol transport|high-density lipoprotein particle|phosphatidylcholine binding|extracellular exosome|cholesterol transport|triglyceride tr…	path:hsa04979	Cholesterol metabolism
OIT3	1.23686220293991e-305	1.99177360175813	0.674	0.008	3.18022009619909e-301	18	84.25	ENSG00000138315	170392	protein_coding	oncoprotein induced transcript 3 [Source:HGNC Symbol;Acc:HGNC:29953]		GO:0005634,GO:0005509,GO:0005515,GO:0005635,GO:1903118	nucleus|calcium ion binding|protein binding|nuclear envelope|urate homeostasis
RP5-887A10.1	1.2980411428959e-300	1.3741304453425	0.43	0.005	3.33752338661393e-296	15	86	--	--	--	--	--	--	--	--	--
TPSAB1	1.88128854772282e-298	6.16092004477705	1	0.01	4.83716911390491e-294	20	100	ENSG00000172236	7177	protein_coding	tryptase alpha/beta 1 [Source:HGNC Symbol;Acc:HGNC:12019]		GO:0005615,GO:0016787,GO:0005515,GO:0008233,GO:0006508,GO:0005576,GO:0004252,GO:0008236,GO:0042802,GO:0062023,GO:0006952,GO:0022617	extracellular space|hydrolase activity|protein binding|peptidase activity|proteolysis|extracellular region|serine-type endopeptidase activity|serine-type peptidase activity|identical protein binding|collagen-containing extracellular matrix|defense response|extracellular matrix disassembly
ADH4	9.24216477732629e-296	0.849894345707018	0.329	0.159	2.37634540754614e-291	4	2.069	ENSG00000198099	127	protein_coding	alcohol dehydrogenase 4 (class II), pi polypeptide [Source:HGNC Symbol;Acc:HGNC:252]		GO:0005737,GO:0008270,GO:0046872,GO:0005634,GO:0005829,GO:0016491,GO:0055114,GO:0051287,GO:0004024,GO:0035276,GO:0006069,GO:0004745,GO:0001523,GO:0042572,GO:0003960,GO:1901661,GO:0004022,GO:0019841,GO:0006066,GO:0004032,GO:0005503,GO:0016620,GO:0019115,GO:0051903,GO:0006067,GO:0006081,GO:0010430,GO:0046164,GO:0046294	cytoplasm|zinc ion binding|metal ion binding|nucleus|cytosol|oxidoreductase activity|oxidation-reduction process|NAD binding|alcohol dehydrogenase activity, zinc-dependent|ethanol binding|ethanol oxidation|retinol dehydrogenase activity|retinoid metabolic process|retinol metabolic process|NADPH:quinone reductase activity|quinone metabolic process|alcohol dehydrogenase (NAD) activity|retinol bindi…	path:hsa00010,path:hsa00071,path:hsa00350,path:hsa00830,path:hsa00980,path:hsa00982,path:hsa05204	Glycolysis / Gluconeogenesis|Fatty acid degradation|Tyrosine metabolism|Retinol metabolism|Metabolism of xenobiotics by cytochrome P450|Drug metabolism - cytochrome P450|Chemical carcinogenesis
PNOC	9.02349067765315e-294	0.186163204025733	0.284	0.009	2.32011992303818e-289	12	31.556	ENSG00000168081	5368	protein_coding	prepronociceptin [Source:HGNC Symbol;Acc:HGNC:9163]		GO:0005576,GO:0001515,GO:0007218,GO:0007268,GO:0005886,GO:0043025,GO:0007186,GO:0030425,GO:0007165,GO:0005184,GO:0043679,GO:0007600,GO:0031628,GO:0007565	extracellular region|opioid peptide activity|neuropeptide signaling pathway|chemical synaptic transmission|plasma membrane|neuronal cell body|G protein-coupled receptor signaling pathway|dendrite|signal transduction|neuropeptide hormone activity|axon terminus|sensory perception|opioid receptor binding|female pregnancy
CLEC12A	1.82303139174485e-289	0.435766172551876	0.254	0.026	4.68737831445435e-285	6	9.769	ENSG00000172322	160364	protein_coding	C-type lectin domain family 12 member A [Source:HGNC Symbol;Acc:HGNC:31713]		GO:0016020,GO:0016021,GO:0030246,GO:0005886,GO:0043312,GO:0035579,GO:0070821	membrane|integral component of membrane|carbohydrate binding|plasma membrane|neutrophil degranulation|specific granule membrane|tertiary granule membrane
CLEC4M	1.14238574248029e-285	2.07945844735191	0.652	0.005	2.93730222106531e-281	18	130.4	ENSG00000104938	10332	protein_coding	C-type lectin domain family 4 member M [Source:HGNC Symbol;Acc:HGNC:13523]		GO:0005737,GO:0016020,GO:0016021,GO:0046872,GO:0030246,GO:0005886,GO:0005576,GO:0046718,GO:0002376,GO:0045087,GO:0002250,GO:0042605,GO:0006897,GO:0043657,GO:0038023,GO:0016032,GO:0005887,GO:0035556,GO:0001618,GO:0005537,GO:0019048,GO:0048306,GO:0019882,GO:0030369,GO:0007159,GO:0046790,GO:0046968,GO:0019079,GO:0009988,GO:0019062,GO:0075733	cytoplasm|membrane|integral component of membrane|metal ion binding|carbohydrate binding|plasma membrane|extracellular region|viral entry into host cell|immune system process|innate immune response|adaptive immune response|peptide antigen binding|endocytosis|host cell|signaling receptor activity|viral process|integral component of plasma membrane|intracellular signal transduction|virus receptor a…	path:hsa04145,path:hsa04625,path:hsa05152,path:hsa05162	Phagosome|C-type lectin receptor signaling pathway|Tuberculosis|Measles
FGFBP2	1.13967409871143e-276	1.49094874190869	0.341	0.016	2.93033004260682e-272	14	21.312	ENSG00000137441	83888	protein_coding	fibroblast growth factor binding protein 2 [Source:HGNC Symbol;Acc:HGNC:29451]		GO:0005615,GO:0005576,GO:0019838,GO:0007267	extracellular space|extracellular region|growth factor binding|cell-cell signaling
GAGE1	9.3282742529604e-262	0.64698092905291	0.39	0.175	2.39848587592118e-257	4	2.229	ENSG00000205777	2543	protein_coding	G antigen 1 [Source:HGNC Symbol;Acc:HGNC:4098]		GO:0005515	protein binding
VPREB3	2.21818622863224e-261	0.954140479028309	0.358	0.011	5.7034004310592e-257	15	32.545	ENSG00000128218	29802	protein_coding	V-set pre-B cell surrogate light chain 3 [Source:HGNC Symbol;Acc:HGNC:12710]		GO:0002377,GO:0006955,GO:0005615,GO:0050900,GO:0005576,GO:0005783	immunoglobulin production|immune response|extracellular space|leukocyte migration|extracellular region|endoplasmic reticulum
IL2RB	1.2149723472234e-259	0.613446687142416	0.257	0.035	3.1239368991808e-255	7	7.343	ENSG00000100385	3560	protein_coding	interleukin 2 receptor subunit beta [Source:HGNC Symbol;Acc:HGNC:6009]		GO:0016020,GO:0016021,GO:0005886,GO:0005515,GO:0004896,GO:0009986,GO:0005829,GO:0000165,GO:0016032,GO:0005887,GO:0007165,GO:0050766,GO:0019221,GO:0065003,GO:0009897,GO:0004911,GO:0038110,GO:0005893,GO:0005768,GO:0043066,GO:0019976,GO:0042010,GO:0035723	membrane|integral component of membrane|plasma membrane|protein binding|cytokine receptor activity|cell surface|cytosol|MAPK cascade|viral process|integral component of plasma membrane|signal transduction|positive regulation of phagocytosis|cytokine-mediated signaling pathway|protein-containing complex assembly|external side of plasma membrane|interleukin-2 receptor activity|interleukin-2-mediate…	path:hsa04060,path:hsa04144,path:hsa04151,path:hsa04630,path:hsa04658,path:hsa04659,path:hsa05162,path:hsa05166,path:hsa05200,path:hsa05202	Cytokine-cytokine receptor interaction|Endocytosis|PI3K-Akt signaling pathway|Jak-STAT signaling pathway|Th1 and Th2 cell differentiation|Th17 cell differentiation|Measles|Human T-cell leukemia virus 1 infection|Pathways in cancer|Transcriptional misregulation in cancer
IFNG-AS1	2.27816983336002e-256	0.185145503666108	0.262	0.008	5.85763027553529e-252	12	32.75	ENSG00000255733	--	lncRNA	IFNG antisense RNA 1 [Source:HGNC Symbol;Acc:HGNC:43910]
TMIGD2	3.83166923782231e-256	0.952025064691078	0.338	0.011	9.85198794428872e-252	14	30.727	ENSG00000167664	126259	protein_coding	transmembrane and immunoglobulin domain containing 2 [Source:HGNC Symbol;Acc:HGNC:28324]		GO:0016020,GO:0016021,GO:0005886,GO:0002377,GO:0006955,GO:0005615,GO:0005515,GO:0001819,GO:0031295,GO:0015026,GO:0042104,GO:0045766	membrane|integral component of membrane|plasma membrane|immunoglobulin production|immune response|extracellular space|protein binding|positive regulation of cytokine production|T cell costimulation|coreceptor activity|positive regulation of activated T cell proliferation|positive regulation of angiogenesis
KLRC1	9.72912691121597e-252	1.30011357207281	0.344	0.014	2.50155311141185e-247	14	24.571	ENSG00000134545	3821	protein_coding	killer cell lectin like receptor C1 [Source:HGNC Symbol;Acc:HGNC:6374]		GO:0016020,GO:0016021,GO:0030246,GO:0005515,GO:0050776,GO:0005886,GO:0005887,GO:0043235,GO:0007166,GO:0004888,GO:0023024	membrane|integral component of membrane|carbohydrate binding|protein binding|regulation of immune response|plasma membrane|integral component of plasma membrane|receptor complex|cell surface receptor signaling pathway|transmembrane signaling receptor activity|MHC class I protein complex binding	path:hsa04612,path:hsa04650,path:hsa05332	Antigen processing and presentation|Natural killer cell mediated cytotoxicity|Graft-versus-host disease
ITLN1	2.21834095185975e-232	1.09684352930194	0.578	0.011	5.7037982554218e-228	16	52.545	ENSG00000179914	55600	protein_coding	intelectin 1 [Source:HGNC Symbol;Acc:HGNC:18259]		GO:0016020,GO:0046872,GO:0030246,GO:0005886,GO:0005576,GO:0045121,GO:0005509,GO:0031225,GO:0042802,GO:0070062,GO:0001934,GO:0031526,GO:0043235,GO:0019730,GO:0046326,GO:0070207,GO:0070492,GO:0009624	membrane|metal ion binding|carbohydrate binding|plasma membrane|extracellular region|membrane raft|calcium ion binding|anchored component of membrane|identical protein binding|extracellular exosome|positive regulation of protein phosphorylation|brush border membrane|receptor complex|antimicrobial humoral response|positive regulation of glucose import|protein homotrimerization|oligosaccharide bind…
CD160	2.89496898335666e-217	0.944077230132016	0.294	0.012	7.44354425000663e-213	14	24.5	ENSG00000117281	11126	protein_coding	CD160 molecule [Source:HGNC Symbol;Acc:HGNC:17013]		GO:0016020,GO:0005886,GO:0005515,GO:0005576,GO:0004888,GO:0002376,GO:0045087,GO:0002250,GO:0050776,GO:0031225,GO:0002819,GO:0001525,GO:0014065,GO:0016525,GO:0005102,GO:0019900,GO:0031295,GO:0045954,GO:0046658,GO:0032393,GO:0032394,GO:0032397,GO:0002729,GO:0050860,GO:1900280,GO:1905675,GO:2000353,GO:0023024,GO:0002385,GO:0002857,GO:0050829,GO:1902715	membrane|plasma membrane|protein binding|extracellular region|transmembrane signaling receptor activity|immune system process|innate immune response|adaptive immune response|regulation of immune response|anchored component of membrane|regulation of adaptive immune response|angiogenesis|phosphatidylinositol 3-kinase signaling|negative regulation of angiogenesis|signaling receptor binding|kinase bi…
FCRLA	4.96583608773685e-215	0.810961780350281	0.317	0.007	1.2768157748789e-210	15	45.286	ENSG00000132185	84824	protein_coding	Fc receptor like A [Source:HGNC Symbol;Acc:HGNC:18504]		GO:0005737,GO:0030154	cytoplasm|cell differentiation
XCL2	4.80813923692062e-211	1.49563672643286	0.381	0.032	1.23626876059703e-206	14	11.906	ENSG00000143185	6846	protein_coding	X-C motif chemokine ligand 2 [Source:HGNC Symbol;Acc:HGNC:10646]		GO:0005576,GO:0005615,GO:0005515,GO:0007186,GO:0006955,GO:0005125,GO:0008009,GO:0006935,GO:0048020,GO:0002548,GO:0006954,GO:0030593,GO:0043547,GO:0048245,GO:0048247,GO:0070098,GO:0070374,GO:0071346,GO:0071347,GO:0071356,GO:0007165,GO:0008015,GO:0010820	extracellular region|extracellular space|protein binding|G protein-coupled receptor signaling pathway|immune response|cytokine activity|chemokine activity|chemotaxis|CCR chemokine receptor binding|monocyte chemotaxis|inflammatory response|neutrophil chemotaxis|positive regulation of GTPase activity|eosinophil chemotaxis|lymphocyte chemotaxis|chemokine-mediated signaling pathway|positive regulatio…	path:hsa04060,path:hsa04062	Cytokine-cytokine receptor interaction|Chemokine signaling pathway
KIAA0125	8.86343274733456e-208	0.405063360413829	0.261	0.012	2.27896582799466e-203	12	21.75	--	--	--	--	--	--	--	--	--
IFNG-AS1	1.40191644045171e-206	0.164618479437501	0.284	0.009	3.60460755168945e-202	13	31.556	ENSG00000255733	--	lncRNA	IFNG antisense RNA 1 [Source:HGNC Symbol;Acc:HGNC:43910]
BLK	7.69144996985422e-202	0.768872514108917	0.307	0.003	1.97762561624892e-197	15	102.333	ENSG00000136573	640	protein_coding	BLK proto-oncogene, Src family tyrosine kinase [Source:HGNC Symbol;Acc:HGNC:1057]		GO:0000166,GO:0004672,GO:0005524,GO:0016301,GO:0016740,GO:0006468,GO:0016310,GO:0004713,GO:0018108,GO:0004715,GO:0005515,GO:0016020,GO:0005886,GO:0030154,GO:0007169,GO:0005829,GO:0031234,GO:0050853,GO:0005102,GO:0035556,GO:0032024,GO:0042127,GO:0038083,GO:0050855	nucleotide binding|protein kinase activity|ATP binding|kinase activity|transferase activity|protein phosphorylation|phosphorylation|protein tyrosine kinase activity|peptidyl-tyrosine phosphorylation|non-membrane spanning protein tyrosine kinase activity|protein binding|membrane|plasma membrane|cell differentiation|transmembrane receptor protein tyrosine kinase signaling pathway|cytosol|extrinsic …
TRGC1	2.17105411569197e-200	0.94923796817363	0.322	0.024	5.58221434226719e-196	14	13.417	ENSG00000211689	445347	TR_C_gene	T cell receptor gamma constant 1 [Source:HGNC Symbol;Acc:HGNC:12275]
KIAA0125	4.30591643662571e-196	0.370464894889411	0.306	0.013	1.1071372341852e-191	13	23.538	--	--	--	--	--	--	--	--	--
CPA3	1.25645183326156e-193	3.27162941542271	0.983	0.003	3.23058895368213e-189	20	327.667	ENSG00000163751	1359	protein_coding	carboxypeptidase A3 [Source:HGNC Symbol;Acc:HGNC:2298]		GO:0008270,GO:0046872,GO:0016787,GO:0008233,GO:0006508,GO:0004181,GO:0031410,GO:0008237,GO:0004180,GO:0005615,GO:0005576,GO:0062023,GO:0030133,GO:0030141,GO:0002003,GO:0002002	zinc ion binding|metal ion binding|hydrolase activity|peptidase activity|proteolysis|metallocarboxypeptidase activity|cytoplasmic vesicle|metallopeptidase activity|carboxypeptidase activity|extracellular space|extracellular region|collagen-containing extracellular matrix|transport vesicle|secretory granule|angiotensin maturation|regulation of angiotensin levels in blood	path:hsa04614,path:hsa04972,path:hsa04974	Renin-angiotensin system|Pancreatic secretion|Protein digestion and absorption
TIMD4	2.37808899001916e-188	0.859572149332413	0.536	0.012	6.11454241113726e-184	16	44.667	ENSG00000145850	91937	protein_coding	T cell immunoglobulin and mucin domain containing 4 [Source:HGNC Symbol;Acc:HGNC:25132]		GO:0016020,GO:0016021	membrane|integral component of membrane
TXK	1.13455722384532e-186	0.734549788970229	0.267	0.013	2.91717353395108e-182	14	20.538	ENSG00000074966	7294	protein_coding	TXK tyrosine kinase [Source:HGNC Symbol;Acc:HGNC:12434]		GO:0005634,GO:0005737,GO:0016020,GO:0000166,GO:0004672,GO:0005524,GO:0016301,GO:0016740,GO:0006468,GO:0016310,GO:0003677,GO:0004713,GO:0005886,GO:0005515,GO:0004715,GO:0002376,GO:0002250,GO:0001816,GO:0000978,GO:0060335,GO:0006357,GO:0001228,GO:0045944,GO:0050852,GO:0046777,GO:0007202,GO:0032729,GO:0038083,GO:0001012,GO:0018108	nucleus|cytoplasm|membrane|nucleotide binding|protein kinase activity|ATP binding|kinase activity|transferase activity|protein phosphorylation|phosphorylation|DNA binding|protein tyrosine kinase activity|plasma membrane|protein binding|non-membrane spanning protein tyrosine kinase activity|immune system process|adaptive immune response|cytokine production|RNA polymerase II proximal promoter seque…	path:hsa04670	Leukocyte transendothelial migration
STAB2	4.71823311849489e-186	0.931436751771025	0.473	0.002	1.21315209942741e-181	18	236.5	ENSG00000136011	55576	protein_coding	stabilin 2 [Source:HGNC Symbol;Acc:HGNC:18629]		GO:0005737,GO:0016020,GO:0016021,GO:0005829,GO:0005509,GO:0007155,GO:0005886,GO:0055114,GO:0005515,GO:0005540,GO:0006898,GO:0005887,GO:0042742,GO:0006897,GO:0005044,GO:0050830,GO:0001525,GO:0030666,GO:0009897,GO:0015035,GO:0030214,GO:0005041,GO:0030169	cytoplasm|membrane|integral component of membrane|cytosol|calcium ion binding|cell adhesion|plasma membrane|oxidation-reduction process|protein binding|hyaluronic acid binding|receptor-mediated endocytosis|integral component of plasma membrane|defense response to bacterium|endocytosis|scavenger receptor activity|defense response to Gram-positive bacterium|angiogenesis|endocytic vesicle membrane|e…
P2RX1	2.7911792817716e-184	0.141232972247025	0.255	0.01	7.17668016929114e-180	13	25.5	ENSG00000108405	5023	protein_coding	purinergic receptor P2X 1 [Source:HGNC Symbol;Acc:HGNC:8533]		GO:0016020,GO:0016021,GO:0005887,GO:0005524,GO:0005216,GO:0006811,GO:0006915,GO:0098655,GO:0005886,GO:0001614,GO:0004931,GO:0033198,GO:0035590,GO:0060079,GO:0043312,GO:0035579,GO:0007165,GO:0030667,GO:0007596,GO:0005639,GO:0005261,GO:0008144,GO:0008270,GO:0002554,GO:0003056,GO:0006919,GO:0006940,GO:0007320,GO:0008217,GO:0010033,GO:0019228,GO:0019229,GO:0030168,GO:0035249,GO:0043270,GO:0046513,GO:…	membrane|integral component of membrane|integral component of plasma membrane|ATP binding|ion channel activity|ion transport|apoptotic process|cation transmembrane transport|plasma membrane|purinergic nucleotide receptor activity|extracellularly ATP-gated cation channel activity|response to ATP|purinergic nucleotide receptor signaling pathway|excitatory postsynaptic potential|neutrophil degranula…	path:hsa04020,path:hsa04080,path:hsa04611	Calcium signaling pathway|Neuroactive ligand-receptor interaction|Platelet activation
CHI3L1	2.17071947474651e-183	0.632759968853975	0.27	0.103	5.58135391346822e-179	4	2.621	ENSG00000133048	1116	protein_coding	chitinase 3 like 1 [Source:HGNC Symbol;Acc:HGNC:1932]		GO:0005737,GO:0005615,GO:0005783,GO:0030246,GO:0005975,GO:0005515,GO:0005576,GO:0006915,GO:0048471,GO:0006954,GO:0051216,GO:0008061,GO:0007250,GO:0010800,GO:0045766,GO:0051897,GO:0071347,GO:0071356,GO:0072606,GO:0070062,GO:0070374,GO:0043312,GO:0070555,GO:0031012,GO:0035580,GO:0034612,GO:0005201,GO:0030324,GO:0009612,GO:0070741	cytoplasm|extracellular space|endoplasmic reticulum|carbohydrate binding|carbohydrate metabolic process|protein binding|extracellular region|apoptotic process|perinuclear region of cytoplasm|inflammatory response|cartilage development|chitin binding|activation of NF-kappaB-inducing kinase activity|positive regulation of peptidyl-threonine phosphorylation|positive regulation of angiogenesis|positi…
PNOC	7.27960884063565e-181	0.149464956127208	0.259	0.011	1.87173302510424e-176	13	23.545	ENSG00000168081	5368	protein_coding	prepronociceptin [Source:HGNC Symbol;Acc:HGNC:9163]		GO:0005576,GO:0001515,GO:0007218,GO:0007268,GO:0005886,GO:0043025,GO:0007186,GO:0030425,GO:0007165,GO:0005184,GO:0043679,GO:0007600,GO:0031628,GO:0007565	extracellular region|opioid peptide activity|neuropeptide signaling pathway|chemical synaptic transmission|plasma membrane|neuronal cell body|G protein-coupled receptor signaling pathway|dendrite|signal transduction|neuropeptide hormone activity|axon terminus|sensory perception|opioid receptor binding|female pregnancy
LZTS1	5.32765035371837e-161	0.390322784415374	0.599	0.013	1.36984545894807e-156	19	46.077	ENSG00000061337	11178	protein_coding	leucine zipper tumor suppressor 1 [Source:HGNC Symbol;Acc:HGNC:13861]		GO:0005737,GO:0016020,GO:0003677,GO:0005886,GO:0042995,GO:0005515,GO:0007049,GO:0008017,GO:0030054,GO:0045202,GO:0045211,GO:0006355,GO:0006351,GO:0014069,GO:0043197,GO:0003700,GO:0016242,GO:0044772,GO:0048167,GO:0048814,GO:0016324,GO:0043005,GO:0043198,GO:0044297	cytoplasm|membrane|DNA binding|plasma membrane|cell projection|protein binding|cell cycle|microtubule binding|cell junction|synapse|postsynaptic membrane|regulation of transcription, DNA-templated|transcription, DNA-templated|postsynaptic density|dendritic spine|DNA-binding transcription factor activity|negative regulation of macroautophagy|mitotic cell cycle phase transition|regulation of synapt…
MS4A2	1.00530726842525e-156	2.27384230650528	0.9	0.001	2.584846048575e-152	20	900	ENSG00000149534	2206	protein_coding	membrane spanning 4-domains A2 [Source:HGNC Symbol;Acc:HGNC:7316]		GO:0016020,GO:0016021,GO:0005887,GO:0006955,GO:0006954,GO:0038095,GO:0005886,GO:0032998,GO:0019863,GO:0007165,GO:0007166,GO:0009897	membrane|integral component of membrane|integral component of plasma membrane|immune response|inflammatory response|Fc-epsilon receptor signaling pathway|plasma membrane|Fc-epsilon receptor I complex|IgE binding|signal transduction|cell surface receptor signaling pathway|external side of plasma membrane	path:hsa04071,path:hsa04072,path:hsa04664,path:hsa05310	Sphingolipid signaling pathway|Phospholipase D signaling pathway|Fc epsilon RI signaling pathway|Asthma
LYVE1	1.16308642986337e-146	1.24784349106326	0.574	0.035	2.99052782846468e-142	16	16.4	ENSG00000133800	10894	protein_coding	lymphatic vessel endothelial hyaluronan receptor 1 [Source:HGNC Symbol;Acc:HGNC:14687]		GO:0016020,GO:0016021,GO:0007155,GO:0005515,GO:0005540,GO:0005886,GO:0070062,GO:0004888,GO:0006027,GO:0071944,GO:0005887,GO:0038023,GO:0009611,GO:0009653,GO:0007160,GO:0030214	membrane|integral component of membrane|cell adhesion|protein binding|hyaluronic acid binding|plasma membrane|extracellular exosome|transmembrane signaling receptor activity|glycosaminoglycan catabolic process|cell periphery|integral component of plasma membrane|signaling receptor activity|response to wounding|anatomical structure morphogenesis|cell-matrix adhesion|hyaluronan catabolic process
NDST3	1.75476766772785e-144	0.484056930438389	0.338	0.001	4.51185862726185e-140	16	338	ENSG00000164100	9348	protein_coding	N-deacetylase and N-sulfotransferase 3 [Source:HGNC Symbol;Acc:HGNC:7682]		GO:0016020,GO:0016021,GO:0016740,GO:0016787,GO:0005794,GO:0003824,GO:0008152,GO:0000139,GO:0008146,GO:0005575,GO:0019213,GO:0015016,GO:0015012,GO:0030210,GO:0042328,GO:0015014	membrane|integral component of membrane|transferase activity|hydrolase activity|Golgi apparatus|catalytic activity|metabolic process|Golgi membrane|sulfotransferase activity|cellular_component|deacetylase activity|[heparan sulfate]-glucosamine N-sulfotransferase activity|heparan sulfate proteoglycan biosynthetic process|heparin biosynthetic process|heparan sulfate N-acetylglucosaminyltransferase …	path:hsa00534	Glycosaminoglycan biosynthesis - heparan sulfate / heparin
P2RY13	8.83002897444987e-144	0.845608007451353	0.578	0.033	2.27037704991055e-139	16	17.515	ENSG00000181631	53829	protein_coding	purinergic receptor P2Y13 [Source:HGNC Symbol;Acc:HGNC:4537]		GO:0016020,GO:0016021,GO:0004930,GO:0007186,GO:0005886,GO:0007165,GO:0045028,GO:0035589,GO:0007194,GO:0008150,GO:0071407,GO:0005783	membrane|integral component of membrane|G protein-coupled receptor activity|G protein-coupled receptor signaling pathway|plasma membrane|signal transduction|G protein-coupled purinergic nucleotide receptor activity|G protein-coupled purinergic nucleotide receptor signaling pathway|negative regulation of adenylate cyclase activity|biological_process|cellular response to organic cyclic compound|end…	path:hsa04080	Neuroactive ligand-receptor interaction
HDC	1.25004469300216e-137	1.85276063126651	0.783	0.001	3.21411491464715e-133	20	783	ENSG00000140287	3067	protein_coding	histidine decarboxylase [Source:HGNC Symbol;Acc:HGNC:4855]		GO:0003824,GO:0016829,GO:0005515,GO:0016831,GO:0030170,GO:0019752,GO:0006520,GO:0005829,GO:0042423,GO:0004398,GO:0001694,GO:0006547,GO:0006548	catalytic activity|lyase activity|protein binding|carboxy-lyase activity|pyridoxal phosphate binding|carboxylic acid metabolic process|cellular amino acid metabolic process|cytosol|catecholamine biosynthetic process|histidine decarboxylase activity|histamine biosynthetic process|histidine metabolic process|histidine catabolic process	path:hsa00340	Histidine metabolism
EBF2	1.72816808924443e-128	0.282266996797946	0.463	0.008	4.44346579106529e-124	19	57.875	ENSG00000221818	64641	protein_coding	EBF transcription factor 2 [Source:HGNC Symbol;Acc:HGNC:19090]	COE	GO:0005634,GO:0046872,GO:0046983,GO:0006355,GO:0003677,GO:0003700,GO:0007275,GO:0001228,GO:0045944,GO:0000981,GO:0000790,GO:0120162,GO:0000978,GO:0003682,GO:0001709,GO:0035563,GO:0045893,GO:0050873,GO:0060612	nucleus|metal ion binding|protein dimerization activity|regulation of transcription, DNA-templated|DNA binding|DNA-binding transcription factor activity|multicellular organism development|DNA-binding transcription activator activity, RNA polymerase II-specific|positive regulation of transcription by RNA polymerase II|DNA-binding transcription factor activity, RNA polymerase II-specific|nuclear ch…
TNFRSF13B	2.19083095804621e-123	0.714033142101835	0.274	0.016	5.6330645593284e-119	15	17.125	ENSG00000240505	23495	protein_coding	TNF receptor superfamily member 13B [Source:HGNC Symbol;Acc:HGNC:18153]		GO:0016020,GO:0016021,GO:0005887,GO:0005515,GO:0002376,GO:0002250,GO:0005886,GO:0002244,GO:0033209,GO:0038023,GO:0007166,GO:0001782,GO:0030889	membrane|integral component of membrane|integral component of plasma membrane|protein binding|immune system process|adaptive immune response|plasma membrane|hematopoietic progenitor cell differentiation|tumor necrosis factor-mediated signaling pathway|signaling receptor activity|cell surface receptor signaling pathway|B cell homeostasis|negative regulation of B cell proliferation	path:hsa04060,path:hsa04672,path:hsa05340	Cytokine-cytokine receptor interaction|Intestinal immune network for IgA production|Primary immunodeficiency
PTGER3	6.29442605182942e-118	0.258163585540625	0.424	0.009	1.61842282644638e-113	19	47.111	ENSG00000050628	5733	protein_coding	prostaglandin E receptor 3 [Source:HGNC Symbol;Acc:HGNC:9595]		GO:0016020,GO:0016021,GO:0004930,GO:0007186,GO:0005886,GO:0007165,GO:0004955,GO:0004957,GO:0006954,GO:0005887,GO:0005635,GO:0007204,GO:0007189,GO:0007200,GO:0031622,GO:0008219,GO:0014827,GO:0060455,GO:0008150	membrane|integral component of membrane|G protein-coupled receptor activity|G protein-coupled receptor signaling pathway|plasma membrane|signal transduction|prostaglandin receptor activity|prostaglandin E receptor activity|inflammatory response|integral component of plasma membrane|nuclear envelope|positive regulation of cytosolic calcium ion concentration|adenylate cyclase-activating G protein-c…	path:hsa04020,path:hsa04024,path:hsa04080,path:hsa04923,path:hsa05163,path:hsa05200	Calcium signaling pathway|cAMP signaling pathway|Neuroactive ligand-receptor interaction|Regulation of lipolysis in adipocytes|Human cytomegalovirus infection|Pathways in cancer
KIT	3.51518467061901e-114	1.71220503614636	0.733	0.004	9.03824282509561e-110	20	183.25	ENSG00000157404	3815	protein_coding	KIT proto-oncogene, receptor tyrosine kinase [Source:HGNC Symbol;Acc:HGNC:6342]		GO:0005615,GO:1905065,GO:0005737,GO:0016020,GO:0016021,GO:0046872,GO:0000166,GO:0004672,GO:0005524,GO:0016301,GO:0016740,GO:0006468,GO:0016310,GO:0004713,GO:0004714,GO:0007169,GO:0005886,GO:0042803,GO:0005515,GO:0030218,GO:0006954,GO:0007283,GO:0019955,GO:0038093,GO:0038109,GO:0042629,GO:0005887,GO:0002244,GO:0043235,GO:0000165,GO:0008584,GO:0048863,GO:0043410,GO:0008360,GO:0042127,GO:0007165,GO:…	extracellular space|positive regulation of vascular smooth muscle cell differentiation|cytoplasm|membrane|integral component of membrane|metal ion binding|nucleotide binding|protein kinase activity|ATP binding|kinase activity|transferase activity|protein phosphorylation|phosphorylation|protein tyrosine kinase activity|transmembrane receptor protein tyrosine kinase activity|transmembrane receptor …	path:hsa04010,path:hsa04014,path:hsa04015,path:hsa04072,path:hsa04151,path:hsa04640,path:hsa04916,path:hsa05200,path:hsa05221,path:hsa05224,path:hsa05230	MAPK signaling pathway|Ras signaling pathway|Rap1 signaling pathway|Phospholipase D signaling pathway|PI3K-Akt signaling pathway|Hematopoietic cell lineage|Melanogenesis|Pathways in cancer|Acute myeloid leukemia|Breast cancer|Central carbon metabolism in cancer
TFF2	5.14026381135273e-111	0.203719676277857	0.289	0.154	1.32166463117501e-106	4	1.877	ENSG00000160181	7032	protein_coding	trefoil factor 2 [Source:HGNC Symbol;Acc:HGNC:11756]		GO:0005515,GO:0005576,GO:0005615,GO:0070098,GO:0030277,GO:0060455,GO:0031723	protein binding|extracellular region|extracellular space|chemokine-mediated signaling pathway|maintenance of gastrointestinal epithelium|negative regulation of gastric acid secretion|CXCR4 chemokine receptor binding
PVALB	1.19475955197558e-108	0.847673079661136	0.386	0.011	3.0719657600396e-104	18	35.091	ENSG00000100362	5816	protein_coding	parvalbumin [Source:HGNC Symbol;Acc:HGNC:9704]		GO:0046872,GO:0005509,GO:0005634,GO:0005737,GO:0042803,GO:0046982,GO:0090102,GO:0030424,GO:0032420,GO:0032437,GO:0032991,GO:0043025	metal ion binding|calcium ion binding|nucleus|cytoplasm|protein homodimerization activity|protein heterodimerization activity|cochlea development|axon|stereocilium|cuticular plate|protein-containing complex|neuronal cell body
GAPT	6.76187957087368e-108	0.598060680284195	0.253	0.012	1.73861447526304e-103	15	21.083	ENSG00000175857	202309	protein_coding	GRB2 binding adaptor protein, transmembrane [Source:HGNC Symbol;Acc:HGNC:26588]		GO:0016020,GO:0016021,GO:0001782,GO:0002322,GO:0002381,GO:0005886,GO:0042113	membrane|integral component of membrane|B cell homeostasis|B cell proliferation involved in immune response|immunoglobulin production involved in immunoglobulin mediated immune response|plasma membrane|B cell activation
C1QTNF5	1.0983749204458e-106	0.255207149248477	0.429	0.009	2.82414159545024e-102	19	47.667	ENSG00000223953	114902	protein_coding	C1q and TNF related 5 [Source:HGNC Symbol;Acc:HGNC:14344]		GO:0005576,GO:0005581,GO:0042802,GO:0009306,GO:0048839,GO:0005615,GO:0005886,GO:0005923,GO:0016020,GO:0016324,GO:0016328,GO:0030133,GO:0032991,GO:0042995,GO:0005515	extracellular region|collagen trimer|identical protein binding|protein secretion|inner ear development|extracellular space|plasma membrane|bicellular tight junction|membrane|apical plasma membrane|lateral plasma membrane|transport vesicle|protein-containing complex|cell projection|protein binding
CCL23	2.77661005524438e-104	1.07828250093021	0.435	0.015	7.13921977404434e-100	18	29	ENSG00000274736	6368	protein_coding	C-C motif chemokine ligand 23 [Source:HGNC Symbol;Acc:HGNC:10622]		GO:0005623,GO:0005576,GO:0005615,GO:0007186,GO:0006955,GO:0005125,GO:0006954,GO:0008009,GO:0006935,GO:0048020,GO:0002548,GO:0030593,GO:0043547,GO:0048245,GO:0048247,GO:0070098,GO:0070374,GO:0071346,GO:0071347,GO:0071356,GO:0008201,GO:0007165,GO:0007267,GO:0008285,GO:0006874,GO:0031726,GO:2001264	cell|extracellular region|extracellular space|G protein-coupled receptor signaling pathway|immune response|cytokine activity|inflammatory response|chemokine activity|chemotaxis|CCR chemokine receptor binding|monocyte chemotaxis|neutrophil chemotaxis|positive regulation of GTPase activity|eosinophil chemotaxis|lymphocyte chemotaxis|chemokine-mediated signaling pathway|positive regulation of ERK1 a…	path:hsa04060,path:hsa04062	Cytokine-cytokine receptor interaction|Chemokine signaling pathway
PDZD2	5.38117935004591e-100	0.240969619047979	0.407	0.01	1.3836088344838e-95	19	40.7	ENSG00000133401	23037	protein_coding	PDZ domain containing 2 [Source:HGNC Symbol;Acc:HGNC:18486]		GO:0005634,GO:0005737,GO:0005783,GO:0007155,GO:0005576,GO:0005911,GO:0005515	nucleus|cytoplasm|endoplasmic reticulum|cell adhesion|extracellular region|cell-cell junction|protein binding
HPR	1.08322069219557e-99	0.322933226234273	0.294	0.171	2.78517704377325e-95	4	1.719	ENSG00000261701	3250	protein_coding	haptoglobin-related protein [Source:HGNC Symbol;Acc:HGNC:5156]		GO:0005576,GO:0006508,GO:0005615,GO:0006898,GO:0030492,GO:0004252,GO:0070062,GO:0072562,GO:0034366,GO:0002526,GO:0010033,GO:0010942	extracellular region|proteolysis|extracellular space|receptor-mediated endocytosis|hemoglobin binding|serine-type endopeptidase activity|extracellular exosome|blood microparticle|spherical high-density lipoprotein particle|acute inflammatory response|response to organic substance|positive regulation of cell death	path:hsa05143	African trypanosomiasis
HAPLN2	1.47796878899462e-98	0.162643856247677	0.322	0.004	3.80015335026298e-94	19	80.5	ENSG00000132702	60484	protein_coding	hyaluronan and proteoglycan link protein 2 [Source:HGNC Symbol;Acc:HGNC:17410]		GO:0007155,GO:0005576,GO:0005540,GO:0031012,GO:0007417,GO:0001501,GO:0008065,GO:0085029	cell adhesion|extracellular region|hyaluronic acid binding|extracellular matrix|central nervous system development|skeletal system development|establishment of blood-nerve barrier|extracellular matrix assembly
SLC18A2	1.44149966837311e-97	1.48141626196239	0.6	0.002	3.70638394732093e-93	20	300	ENSG00000165646	6571	protein_coding	solute carrier family 18 member A2 [Source:HGNC Symbol;Acc:HGNC:10935]		GO:0016020,GO:0016021,GO:0055085,GO:0005887,GO:0031410,GO:0030659,GO:0005886,GO:0051610,GO:0030672,GO:0043195,GO:0007268,GO:0007269,GO:0006836,GO:0008021,GO:0070083,GO:0005335,GO:0008504,GO:0015842,GO:0001975,GO:0007626,GO:0009636,GO:0009791,GO:0015844,GO:0015872,GO:0042137,GO:0098700,GO:1903427,GO:0098691	membrane|integral component of membrane|transmembrane transport|integral component of plasma membrane|cytoplasmic vesicle|cytoplasmic vesicle membrane|plasma membrane|serotonin uptake|synaptic vesicle membrane|terminal bouton|chemical synaptic transmission|neurotransmitter secretion|neurotransmitter transport|synaptic vesicle|clathrin-sculpted monoamine transport vesicle membrane|serotonin:sodium…	path:hsa04721,path:hsa04726,path:hsa04728,path:hsa05012,path:hsa05030,path:hsa05031,path:hsa05034	Synaptic vesicle cycle|Serotonergic synapse|Dopaminergic synapse|Parkinson disease|Cocaine addiction|Amphetamine addiction|Alcoholism
SCN4B	2.14605665694448e-97	0.2273559709083	0.373	0.006	5.51794087633566e-93	19	62.167	ENSG00000177098	6330	protein_coding	sodium voltage-gated channel beta subunit 4 [Source:HGNC Symbol;Acc:HGNC:10592]		GO:0060307,GO:0016020,GO:0016021,GO:0005244,GO:0006811,GO:0034765,GO:0005886,GO:0006814,GO:0005272,GO:0001518,GO:0005248,GO:0035725,GO:0014704,GO:0017080,GO:0044325,GO:2000649,GO:0031226,GO:0060048,GO:0086002,GO:0086016,GO:0086091,GO:0086006,GO:0086012,GO:0010765	regulation of ventricular cardiac muscle cell membrane repolarization|membrane|integral component of membrane|voltage-gated ion channel activity|ion transport|regulation of ion transmembrane transport|plasma membrane|sodium ion transport|sodium channel activity|voltage-gated sodium channel complex|voltage-gated sodium channel activity|sodium ion transmembrane transport|intercalated disc|sodium ch…	path:hsa04261	Adrenergic signaling in cardiomyocytes
GPM6A	6.40033203019742e-95	0.552869547515551	0.31	0.004	1.64565337160436e-90	18	77.5	ENSG00000150625	2823	protein_coding	glycoprotein M6A [Source:HGNC Symbol;Acc:HGNC:4460]		GO:0016020,GO:0016021,GO:0005886,GO:0042995,GO:0005515,GO:0070588,GO:0007399,GO:0030424,GO:0048812,GO:0030175,GO:0044295,GO:0070062,GO:0048863,GO:0043025,GO:0043197,GO:0031175,GO:0043005,GO:0051491,GO:1903561,GO:0001764,GO:0007416,GO:0005262,GO:0003407,GO:0009617,GO:0050807,GO:0098978,GO:0099059	membrane|integral component of membrane|plasma membrane|cell projection|protein binding|calcium ion transmembrane transport|nervous system development|axon|neuron projection morphogenesis|filopodium|axonal growth cone|extracellular exosome|stem cell differentiation|neuronal cell body|dendritic spine|neuron projection development|neuron projection|positive regulation of filopodium assembly|extrace…
CBLN1	7.70353932346277e-95	0.205508147336058	0.339	0.006	1.98073403084875e-90	19	56.5	ENSG00000102924	869	protein_coding	cerebellin 1 precursor [Source:HGNC Symbol;Acc:HGNC:1543]		GO:0016020,GO:0005886,GO:0005576,GO:0030054,GO:0045202,GO:0045211,GO:0005515,GO:0062023,GO:0007399,GO:0007268,GO:0007157,GO:0021707,GO:1900454,GO:0042803,GO:0009306,GO:0051965,GO:0090394,GO:0099151,GO:1905606,GO:0043083,GO:0098688,GO:0098978	membrane|plasma membrane|extracellular region|cell junction|synapse|postsynaptic membrane|protein binding|collagen-containing extracellular matrix|nervous system development|chemical synaptic transmission|heterophilic cell-cell adhesion via plasma membrane cell adhesion molecules|cerebellar granule cell differentiation|positive regulation of long-term synaptic depression|protein homodimerization …
NPY1R	1.37968554287004e-91	0.617199879037236	0.337	0.007	3.54744746782745e-87	18	48.143	ENSG00000164128	4886	protein_coding	neuropeptide Y receptor Y1 [Source:HGNC Symbol;Acc:HGNC:7956]		GO:0003151,GO:0016020,GO:0016021,GO:0004930,GO:0007186,GO:0005886,GO:0005515,GO:0007165,GO:0007218,GO:0004983,GO:0005887,GO:0007187,GO:0001601,GO:0001602,GO:0006006,GO:0007193,GO:0007626,GO:0007631,GO:0008217,GO:0019233,GO:0040014	outflow tract morphogenesis|membrane|integral component of membrane|G protein-coupled receptor activity|G protein-coupled receptor signaling pathway|plasma membrane|protein binding|signal transduction|neuropeptide signaling pathway|neuropeptide Y receptor activity|integral component of plasma membrane|G protein-coupled receptor signaling pathway, coupled to cyclic nucleotide second messenger|pept…	path:hsa04024,path:hsa04080,path:hsa04923	cAMP signaling pathway|Neuroactive ligand-receptor interaction|Regulation of lipolysis in adipocytes
CCDC85A	2.82516510570855e-91	0.217786382714427	0.367	0.009	7.26406451979782e-87	19	40.778	ENSG00000055813	114800	protein_coding	coiled-coil domain containing 85A [Source:HGNC Symbol;Acc:HGNC:29400]
RP11-354E11.2	1.3004175079491e-90	1.3373773042505	0.567	0	3.34363349643874e-86	20	Inf	--	--	--	--	--	--	--	--	--
KCNAB1	4.83757596464429e-85	0.420998189790438	0.329	0.013	1.24383753202934e-80	16	25.308	ENSG00000169282	7881	protein_coding	potassium voltage-gated channel subfamily A member regulatory beta subunit 1 [Source:HGNC Symbol;Acc:HGNC:6228]		GO:0005737,GO:0016020,GO:0016021,GO:0055085,GO:0034220,GO:0016491,GO:0055114,GO:0005829,GO:0005244,GO:0005249,GO:0006811,GO:0006813,GO:0034765,GO:0005886,GO:0071805,GO:0031234,GO:0015459,GO:0034705,GO:0019904,GO:0004033,GO:0070402,GO:1901379,GO:1902259,GO:0008076,GO:0044325,GO:0007420,GO:0007507,GO:0007519,GO:0007611,GO:0045445,GO:0060539,GO:1901016,GO:1902260,GO:1903817,GO:0030424,GO:0032839,GO:…	cytoplasm|membrane|integral component of membrane|transmembrane transport|ion transmembrane transport|oxidoreductase activity|oxidation-reduction process|cytosol|voltage-gated ion channel activity|voltage-gated potassium channel activity|ion transport|potassium ion transport|regulation of ion transmembrane transport|plasma membrane|potassium ion transmembrane transport|extrinsic component of cyto…
IL1RL1	1.57413829830552e-79	1.84182932811593	0.717	0.011	4.04742439260314e-75	20	65.182	ENSG00000115602	9173	protein_coding	interleukin 1 receptor like 1 [Source:HGNC Symbol;Acc:HGNC:5998]		GO:0016020,GO:0016021,GO:0007165,GO:0005886,GO:0005515,GO:0005576,GO:0006955,GO:0004908,GO:0038172,GO:0004896,GO:0002113,GO:0002114,GO:0002826,GO:0032689,GO:0032754,GO:0043032,GO:0050729,GO:0090197,GO:0009897,GO:0019221	membrane|integral component of membrane|signal transduction|plasma membrane|protein binding|extracellular region|immune response|interleukin-1 receptor activity|interleukin-33-mediated signaling pathway|cytokine receptor activity|interleukin-33 binding|interleukin-33 receptor activity|negative regulation of T-helper 1 type immune response|negative regulation of interferon-gamma production|positiv…	path:hsa04060	Cytokine-cytokine receptor interaction
LDB3	4.17707715739726e-71	0.16355993128237	0.271	0.006	1.07401007870998e-66	19	45.167	ENSG00000122367	11155	protein_coding	LIM domain binding 3 [Source:HGNC Symbol;Acc:HGNC:15710]		GO:0005737,GO:0046872,GO:0005856,GO:0042995,GO:0048471,GO:0005515,GO:0030036,GO:0031941,GO:0003779,GO:0051371,GO:0007507,GO:0061061,GO:0001725,GO:0005913,GO:0030018,GO:0008092,GO:0031143,GO:0005080,GO:0045214	cytoplasm|metal ion binding|cytoskeleton|cell projection|perinuclear region of cytoplasm|protein binding|actin cytoskeleton organization|filamentous actin|actin binding|muscle alpha-actinin binding|heart development|muscle structure development|stress fiber|cell-cell adherens junction|Z disc|cytoskeletal protein binding|pseudopodium|protein kinase C binding|sarcomere organization
SPIC	1.26647070826096e-69	0.339263697254177	0.278	0.011	3.25634948508057e-65	16	25.273	ENSG00000166211	121599	protein_coding	Spi-C transcription factor [Source:HGNC Symbol;Acc:HGNC:29549]	ETS	GO:0005634,GO:0006355,GO:0003677,GO:0003700,GO:0043565,GO:0000981,GO:0030154,GO:0006357,GO:0000790,GO:0000978,GO:0001228,GO:0001824,GO:0045944	nucleus|regulation of transcription, DNA-templated|DNA binding|DNA-binding transcription factor activity|sequence-specific DNA binding|DNA-binding transcription factor activity, RNA polymerase II-specific|cell differentiation|regulation of transcription by RNA polymerase II|nuclear chromatin|RNA polymerase II proximal promoter sequence-specific DNA binding|DNA-binding transcription activator acti…
IGSF6	2.88188639025184e-56	0.490062464306702	0.685	0.188	7.40990628661553e-52	17	3.644	ENSG00000140749	10261	protein_coding	immunoglobulin superfamily member 6 [Source:HGNC Symbol;Acc:HGNC:5953]		GO:0016020,GO:0016021,GO:0005887,GO:0006955,GO:0007166,GO:0004888	membrane|integral component of membrane|integral component of plasma membrane|immune response|cell surface receptor signaling pathway|transmembrane signaling receptor activity
TPSD1	5.28321775978223e-51	0.766825966138698	0.317	0.001	1.35842095039521e-46	20	317	ENSG00000095917	23430	protein_coding	tryptase delta 1 [Source:HGNC Symbol;Acc:HGNC:14118]		GO:0016787,GO:0008233,GO:0006508,GO:0004252,GO:0008236,GO:0005576,GO:0005615	hydrolase activity|peptidase activity|proteolysis|serine-type endopeptidase activity|serine-type peptidase activity|extracellular region|extracellular space
HLA-DQA2	8.84978557697184e-50	0.448454410761283	0.611	0.172	2.275456867551e-45	17	3.552	ENSG00000237541	3118	protein_coding	major histocompatibility complex, class II, DQ alpha 2 [Source:HGNC Symbol;Acc:HGNC:4943]		GO:0016020,GO:0016021,GO:0005783,GO:0005789,GO:0005794,GO:0005765,GO:0005886,GO:0006955,GO:0002376,GO:0005764,GO:0002250,GO:0005768,GO:0005887,GO:0050852,GO:0002504,GO:0019882,GO:0042613,GO:0010008,GO:0019886,GO:0032588,GO:0000139,GO:0030666,GO:0060333,GO:0012507,GO:0071556,GO:0030669,GO:0032395,GO:0030658	membrane|integral component of membrane|endoplasmic reticulum|endoplasmic reticulum membrane|Golgi apparatus|lysosomal membrane|plasma membrane|immune response|immune system process|lysosome|adaptive immune response|endosome|integral component of plasma membrane|T cell receptor signaling pathway|antigen processing and presentation of peptide or polysaccharide antigen via MHC class II|antigen proc…	path:hsa04145,path:hsa04514,path:hsa04612,path:hsa04640,path:hsa04658,path:hsa04659,path:hsa04672,path:hsa04940,path:hsa05140,path:hsa05145,path:hsa05150,path:hsa05152,path:hsa05164,path:hsa05166,path:hsa05168,path:hsa05169,path:hsa05310,path:hsa05320,path:hsa05321,path:hsa05322,path:hsa05323,path:hsa05330,path:hsa05332,path:hsa05416	Phagosome|Cell adhesion molecules (CAMs)|Antigen processing and presentation|Hematopoietic cell lineage|Th1 and Th2 cell differentiation|Th17 cell differentiation|Intestinal immune network for IgA production|Type I diabetes mellitus|Leishmaniasis|Toxoplasmosis|Staphylococcus aureus infection|Tuberculosis|Influenza A|Human T-cell leukemia virus 1 infection|Herpes simplex infection|Epstein-Barr vir…
GPR34	1.82705347178649e-47	0.35198754090887	0.571	0.156	4.69771988665742e-43	17	3.66	ENSG00000171659	2857	protein_coding	G protein-coupled receptor 34 [Source:HGNC Symbol;Acc:HGNC:4490]		GO:0016020,GO:0016021,GO:0004930,GO:0007186,GO:0005886,GO:0007165,GO:0035589,GO:0005887,GO:0045028	membrane|integral component of membrane|G protein-coupled receptor activity|G protein-coupled receptor signaling pathway|plasma membrane|signal transduction|G protein-coupled purinergic nucleotide receptor signaling pathway|integral component of plasma membrane|G protein-coupled purinergic nucleotide receptor activity
TREM2	5.20337458026177e-44	0.445198775763252	0.527	0.127	1.33789167207691e-39	17	4.15	ENSG00000095970	54209	protein_coding	triggering receptor expressed on myeloid cells 2 [Source:HGNC Symbol;Acc:HGNC:17761]		GO:1904646,GO:1903078,GO:0070374,GO:0001774,GO:0008035,GO:0001934,GO:0010628,GO:0016020,GO:0016021,GO:0005886,GO:0005515,GO:0005576,GO:0008289,GO:0050776,GO:0045087,GO:0050731,GO:0001540,GO:0031226,GO:0050714,GO:0005543,GO:0043277,GO:0097110,GO:0030316,GO:0034241,GO:0044877,GO:1901800,GO:0048143,GO:0006959,GO:0038023,GO:0050730,GO:0010468,GO:1900223,GO:2001171,GO:1904141,GO:0060075,GO:1990782,GO:…	cellular response to amyloid-beta|positive regulation of protein localization to plasma membrane|positive regulation of ERK1 and ERK2 cascade|microglial cell activation|high-density lipoprotein particle binding|positive regulation of protein phosphorylation|positive regulation of gene expression|membrane|integral component of membrane|plasma membrane|protein binding|extracellular region|lipid bin…	path:hsa04380	Osteoclast differentiation
KCNMA1	1.66989420314319e-39	0.289298055778616	0.424	0.09	4.29363197512178e-35	17	4.711	ENSG00000156113	3778	protein_coding	potassium calcium-activated channel subfamily M alpha 1 [Source:HGNC Symbol;Acc:HGNC:6284]		GO:0016020,GO:0016021,GO:0055085,GO:0005216,GO:0006811,GO:0034220,GO:0006813,GO:0071805,GO:0060072,GO:0046872,GO:0005244,GO:0005267,GO:0034765,GO:0005886,GO:0005515,GO:0001666,GO:0045211,GO:0043065,GO:0016324,GO:0006970,GO:0003779,GO:0015269,GO:0005249,GO:0008076,GO:0051592,GO:0005901,GO:0042391,GO:0030007,GO:0034465,GO:0045794,GO:0060073,GO:0060083,GO:0060087	membrane|integral component of membrane|transmembrane transport|ion channel activity|ion transport|ion transmembrane transport|potassium ion transport|potassium ion transmembrane transport|large conductance calcium-activated potassium channel activity|metal ion binding|voltage-gated ion channel activity|potassium channel activity|regulation of ion transmembrane transport|plasma membrane|protein b…	path:hsa04022,path:hsa04270,path:hsa04911,path:hsa04924,path:hsa04970,path:hsa04972	cGMP-PKG signaling pathway|Vascular smooth muscle contraction|Insulin secretion|Renin secretion|Salivary secretion|Pancreatic secretion
LILRB4	7.81730754380219e-39	0.176208767347224	0.433	0.122	2.00998611566242e-34	17	3.549	ENSG00000186818	11006	protein_coding	leukocyte immunoglobulin like receptor B4 [Source:HGNC Symbol;Acc:HGNC:6608]		GO:1900181,GO:0016020,GO:0016021,GO:0005886,GO:0005515,GO:0002376,GO:0002250,GO:0070062,GO:0007165,GO:0038023,GO:0045671,GO:1902894,GO:0045591,GO:0003823,GO:0050860	negative regulation of protein localization to nucleus|membrane|integral component of membrane|plasma membrane|protein binding|immune system process|adaptive immune response|extracellular exosome|signal transduction|signaling receptor activity|negative regulation of osteoclast differentiation|negative regulation of pri-miRNA transcription by RNA polymerase II|positive regulation of regulatory T c…	path:hsa04380	Osteoclast differentiation
SVOPL	5.75408942922133e-38	0.641028154243552	0.267	0.003	1.47949147404139e-33	20	89	ENSG00000157703	136306	protein_coding	SVOP like [Source:HGNC Symbol;Acc:HGNC:27034]		GO:0016020,GO:0016021,GO:0022857,GO:0055085,GO:0005887	membrane|integral component of membrane|transmembrane transporter activity|transmembrane transport|integral component of plasma membrane
FCGR1A	1.38548395536632e-32	0.162067293384884	0.345	0.088	3.56235634603789e-28	17	3.92	ENSG00000150337	2209	protein_coding	Fc fragment of IgG receptor Ia [Source:HGNC Symbol;Acc:HGNC:3613]		GO:0016020,GO:0016021,GO:0005886,GO:0005515,GO:0002376,GO:0045087,GO:0006898,GO:0038096,GO:0050776,GO:0002479,GO:0006955,GO:0007165,GO:0060333,GO:0019864,GO:0031901,GO:0030669,GO:0061098,GO:0006911	membrane|integral component of membrane|plasma membrane|protein binding|immune system process|innate immune response|receptor-mediated endocytosis|Fc-gamma receptor signaling pathway involved in phagocytosis|regulation of immune response|antigen processing and presentation of exogenous peptide antigen via MHC class I, TAP-dependent|immune response|signal transduction|interferon-gamma-mediated sig…	path:hsa04145,path:hsa04380,path:hsa04640,path:hsa04666,path:hsa05140,path:hsa05150,path:hsa05152,path:hsa05202,path:hsa05221,path:hsa05322	Phagosome|Osteoclast differentiation|Hematopoietic cell lineage|Fc gamma R-mediated phagocytosis|Leishmaniasis|Staphylococcus aureus infection|Tuberculosis|Transcriptional misregulation in cancer|Acute myeloid leukemia|Systemic lupus erythematosus
NLRP3	3.93956041084679e-30	0.12161079107735	0.325	0.09	1.01293977283693e-25	17	3.611	ENSG00000162711	114548	protein_coding	NLR family pyrin domain containing 3 [Source:HGNC Symbol;Acc:HGNC:16400]		GO:0050728,GO:0005737,GO:0050713,GO:0071222,GO:0005634,GO:0016020,GO:0000166,GO:0005524,GO:0005783,GO:0005794,GO:0005829,GO:0005515,GO:0007165,GO:0005576,GO:0006915,GO:0000139,GO:0006954,GO:0002376,GO:0045087,GO:0043565,GO:0042802,GO:0045944,GO:0016579,GO:0050718,GO:0032753,GO:0051092,GO:0008134,GO:0002674,GO:0072559,GO:0045630,GO:0043280,GO:0061702,GO:2000553,GO:0032088,GO:0042834,GO:0002830,GO:…	negative regulation of inflammatory response|cytoplasm|negative regulation of interleukin-1 beta secretion|cellular response to lipopolysaccharide|nucleus|membrane|nucleotide binding|ATP binding|endoplasmic reticulum|Golgi apparatus|cytosol|protein binding|signal transduction|extracellular region|apoptotic process|Golgi membrane|inflammatory response|immune system process|innate immune response|s…	path:hsa04217,path:hsa04621,path:hsa04625,path:hsa05133,path:hsa05164	Necroptosis|NOD-like receptor signaling pathway|C-type lectin receptor signaling pathway|Pertussis|Influenza A
PTGS2	1.19835494782384e-28	0.174649853899772	0.305	0.072	3.08121024184464e-24	17	4.236	ENSG00000073756	5743	protein_coding	prostaglandin-endoperoxide synthase 2 [Source:HGNC Symbol;Acc:HGNC:9605]		GO:0090050,GO:0005737,GO:0016020,GO:0046872,GO:0016740,GO:0005783,GO:0016491,GO:0055114,GO:0005789,GO:0031090,GO:0043231,GO:0006629,GO:0006631,GO:0006633,GO:0006954,GO:0051213,GO:0020037,GO:0008217,GO:0098869,GO:0004601,GO:0006979,GO:0004666,GO:0001516,GO:0019371,GO:0019899,GO:0019221,GO:0005515,GO:0006693,GO:0071456,GO:0019372,GO:0045429,GO:0050727,GO:0010575,GO:0090336,GO:0031622,GO:0042759,GO:…	positive regulation of cell migration involved in sprouting angiogenesis|cytoplasm|membrane|metal ion binding|transferase activity|endoplasmic reticulum|oxidoreductase activity|oxidation-reduction process|endoplasmic reticulum membrane|organelle membrane|intracellular membrane-bounded organelle|lipid metabolic process|fatty acid metabolic process|fatty acid biosynthetic process|inflammatory respo…	path:hsa00590,path:hsa04064,path:hsa04370,path:hsa04625,path:hsa04657,path:hsa04668,path:hsa04723,path:hsa04726,path:hsa04913,path:hsa04921,path:hsa04923,path:hsa05140,path:hsa05163,path:hsa05165,path:hsa05167,path:hsa05200,path:hsa05204,path:hsa05206,path:hsa05222	Arachidonic acid metabolism|NF-kappa B signaling pathway|VEGF signaling pathway|C-type lectin receptor signaling pathway|IL-17 signaling pathway|TNF signaling pathway|Retrograde endocannabinoid signaling|Serotonergic synapse|Ovarian steroidogenesis|Oxytocin signaling pathway|Regulation of lipolysis in adipocytes|Leishmaniasis|Human cytomegalovirus infection|Human papillomavirus infection|Kaposi s…
EPB41L3	8.96184390890031e-23	0.132711817948752	0.271	0.07	2.30426930585645e-18	17	3.871	ENSG00000082397	23136	protein_coding	erythrocyte membrane protein band 4.1 like 3 [Source:HGNC Symbol;Acc:HGNC:3380]		GO:0008360,GO:0005737,GO:0016020,GO:0003779,GO:0005886,GO:0005198,GO:0005856,GO:0008092,GO:0006915,GO:0030054,GO:0001558,GO:0007010,GO:0007016,GO:0030866,GO:0005911,GO:0005515,GO:0005829,GO:0008150,GO:0031032,GO:0072659,GO:0005200,GO:0044224,GO:0048812,GO:0043217,GO:0002175,GO:0030913,GO:0033270,GO:0030673,GO:0071205,GO:0030865,GO:0014069,GO:0016021	regulation of cell shape|cytoplasm|membrane|actin binding|plasma membrane|structural molecule activity|cytoskeleton|cytoskeletal protein binding|apoptotic process|cell junction|regulation of cell growth|cytoskeleton organization|cytoskeletal anchoring at plasma membrane|cortical actin cytoskeleton organization|cell-cell junction|protein binding|cytosol|biological_process|actomyosin structure orga…
