# Supplementary material for: Single‐cell profiling reveals the metastasis‐associated immune signature of hepatocellular carcinoma
Source: Immun Inflamm Dis. 2024 May 23;12(5):e1264. doi: 10.1002/iid3.1264 (PMC11112628; doi:10.1002/iid3.1264)
Supplement: Supplementary file 2 — Supporting information. [file IID3-12-e1264-s002.xlsx]

## Sheet: Sheet1
Supplementary File 2. Specific expression of DEGs in Tregs
GeneID	Metastasis	Non_metastasis
CTLA4	1.17968	0.552337
ACP5	0.680455	0.271618
TIGIT	1.48128	0.956771
RGS1	2.81114	2.29883
TNFRSF9	0.731099	0.425425
PHLDA1	0.987887	0.837022
CD27	1.22337	0.945564
DUSP5	0.049717	0.285388
